# Supplementary material for: 5-Bromo­spiro­[1,2-dioxane-4,4′-tricyclo­[4.3.1.13,8]undeca­ne]-3′-ol
Source: Acta Crystallogr Sect E Struct Rep Online. 2009 Dec 24;66(Pt 1):o247. doi: 10.1107/S1600536809054762 (PMC2980170; doi:10.1107/S1600536809054762)
Supplement: Supplementary file 1 [file e-66-0o247-sup1.cif]

##############################################################################
###                                                                        ###
###        Electronic paper (Acta Crystallographica Section E)             ###
###                                                                        ###
##############################################################################
#                                                                            #
# This CIF contains the data in a paper accepted for publication in Acta     #
# Crystallographica Section E. It conforms to the requirements of Notes      #
# for Authors for Section E, and has been peer reviewed under the auspices   #
# of the IUCr Commission on Journals.                                        #
#                                                                            #
# Full details of the Crystallographic Information File format               #
# are given in the paper "The Crystallographic Information File (CIF):       #
# a New Standard Archive File for Crystallography" by S. R. Hall, F. H.      #
# Allen and I. D. Brown [Acta Cryst. (1991), A47, 655-685].                  #
#                                                                            #
# The current version of the core CIF dictionary is obtainable from          #
# ftp://ftp.iucr.org/pub/cif_core.dic. The current version number is 2.4.    #
#                                                                            #
# Software is freely available for graphical display of the structure(s) in  #
# this CIF.  For information consult the CIF home page http://www.iucr.org/  #
# cif/home.html                                                              #
#                                                                            #
# This file may be used for bona fide research purposes within the           #
# scientific community so long as proper attribution is given to the journal # 
# article from which it was obtained.                                        #
#                                                                            #
##############################################################################
                                             
data_global
_audit_creation_method     SHELXL-97
_journal_date_recd_electronic     2009-12-12
_journal_date_accepted     2009-12-20
_journal_name_full     'Acta Crystallographica, Section E'
_journal_year     2010
_journal_volume     66
_journal_issue      1
_journal_page_first     o247
_journal_page_last     o247
_journal_paper_category     QO
_journal_coeditor_code     HB5281
_publ_contact_author_name     ' Edward R.T. Tiekink '
_publ_contact_author_address
;
Department of Chemistry, University of Malaya,
50603 Kuala Lumpur, Malaysia
;
_publ_contact_author_email
;
edward.tiekink@gmail.com
;
_publ_contact_author_fax     ' +60 3 7967 4193 '
_publ_contact_author_phone     ' +60 3 7967 6775 '
_publ_section_title
;
5-Bromospiro[1,2-dioxane-4,4'-tricyclo[4.3.1.1^3,8^]undecane]-3'-ol
;
loop_
    _publ_author_name
    _publ_author_footnote
    _publ_author_address
    'Robinson, Tony V.' .
;
Discipline of Chemistry, University of Adelaide, 5005 South Australia,
 Australia
;
    'Taylor, Dennis K.'
;
Additional correspondence author, e-mail: dennis.taylor@adelaide.edu.au.
;
;
Discipline of Wine and Horticulture, University of Adelaide, Waite Campus, Glen
 Osmond 5064, South Australia, Australia
;
    'Tiekink, Edward R. T.' .
;
Department of Chemistry, University of Malaya,
50603 Kuala Lumpur, Malaysia
;
_publ_section_synopsis     .
data_I
_audit_creation_method     SHELXL-97
_chemical_name_systematic
;
5-Bromospiro[1,2-dioxane-4,4'-tricyclo[4.3.1.1^3,8^]undecane]-3'-ol
;
_chemical_name_common     ?
_chemical_formula_moiety     'C14 H21 Br O3'
_chemical_formula_sum     'C14 H21 Br O3'
_chemical_formula_iupac     'C14 H21 Br O3'
_chemical_formula_weight     317.22
_chemical_melting_point     ?
_symmetry_cell_setting     monoclinic
_symmetry_space_group_name_H-M     'P 21'
_symmetry_space_group_name_Hall     'P 2yb '
loop_
    _symmetry_equiv_pos_as_xyz
    'x, y, z'
    '-x, y+1/2, -z'
_cell_length_a     8.6199(7)
_cell_length_b     6.6370(5)
_cell_length_c     11.7171(9)
_cell_angle_alpha     90
_cell_angle_beta     105.426(2)
_cell_angle_gamma     90
_cell_volume     646.19(9)
_cell_formula_units_Z     2
_cell_measurement_reflns_used     2705
_cell_measurement_theta_min     2.5
_cell_measurement_theta_max     29.5
_cell_measurement_temperature     293(2)
_exptl_crystal_description     block
_exptl_crystal_colour     colourless
_exptl_crystal_size_max     0.19
_exptl_crystal_size_mid     0.11
_exptl_crystal_size_min     0.08
_exptl_crystal_density_diffrn     1.630
_exptl_crystal_density_meas     ?
_exptl_crystal_density_method     'not measured'
_exptl_crystal_F_000     328
_exptl_absorpt_coefficient_mu     3.179
_exptl_absorpt_correction_type     'multi-scan'
_exptl_absorpt_process_details     '(SADABS; Bruker, 2000)'
_exptl_absorpt_correction_T_min     0.657
_exptl_absorpt_correction_T_max     1
_exptl_special_details
;
;
_diffrn_ambient_temperature     293(2)
_diffrn_radiation_type     MoK\a
_diffrn_radiation_wavelength     0.71069
_diffrn_radiation_source     'fine-focus sealed tube'
_diffrn_radiation_monochromator     graphite
_diffrn_measurement_device_type     'Bruker SMART CCD'
_diffrn_measurement_method     '\w scans'
_diffrn_detector_area_resol_mean     ?
_diffrn_reflns_number     4618
_diffrn_reflns_av_R_equivalents     0.0399
_diffrn_reflns_av_sigmaI/netI     0.0374
_diffrn_reflns_theta_min     1.80
_diffrn_reflns_theta_max     27.50
_diffrn_reflns_theta_full     27.5
_diffrn_measured_fraction_theta_max     0.999
_diffrn_measured_fraction_theta_full     0.999
_diffrn_reflns_limit_h_min     -11
_diffrn_reflns_limit_h_max     11
_diffrn_reflns_limit_k_min     -5
_diffrn_reflns_limit_k_max     8
_diffrn_reflns_limit_l_min     -14
_diffrn_reflns_limit_l_max     15
_diffrn_standards_number     0
_diffrn_standards_interval_count     ?
_diffrn_standards_interval_time     ?
_diffrn_standards_decay_%     0
_refine_special_details
;
Refinement of <i>F</i>^2^ against ALL reflections. The weighted <i>R</i>-factor
<i>wR</i> and goodness of fit <i>S</i> are based on <i>F</i>^2^, conventional
<i>R</i>-factors <i>R</i> are based on <i>F</i>, with <i>F</i> set to zero for
negative <i>F</i>^2^. The threshold expression of <i>F</i>^2^ >
2\s(<i>F</i>^2^) is used only for calculating <i>R</i>-factors(gt) <i>etc</i>.
and is not relevant to the choice of reflections for refinement.
<i>R</i>-factors based on <i>F</i>^2^ are statistically about twice as large
as those based on <i>F</i>, and <i>R</i>- factors based on ALL data will be
even larger.
;
_reflns_number_total     2140
_reflns_number_gt     2063
_reflns_threshold_expression     'I>2\s(I)'
_refine_ls_structure_factor_coef     Fsqd
_refine_ls_matrix_type     full
_refine_ls_R_factor_all     0.036
_refine_ls_R_factor_gt     0.034
_refine_ls_wR_factor_gt     0.092
_refine_ls_wR_factor_ref     0.094
_refine_ls_goodness_of_fit_ref     1.04
_refine_ls_restrained_S_all     1.04
_refine_ls_number_reflns     2140
_refine_ls_number_parameters     167
_refine_ls_number_restraints     2
_refine_ls_hydrogen_treatment     constr
_refine_ls_weighting_scheme     calc
_refine_ls_weighting_details
         'calc w=1/[\s^2^(Fo^2^)+(0.0714P)^2^+0.0296P] where P=(Fo^2^+2Fc^2^)/3'
_atom_sites_solution_hydrogens     geom
_atom_sites_solution_primary     direct
_atom_sites_solution_secondary     difmap
_refine_ls_shift/su_max     0.001
_refine_ls_shift/su_mean     0.000
_refine_diff_density_max     0.77
_refine_diff_density_min     -0.49
_refine_ls_extinction_method     none
_refine_ls_extinction_coef     ?
_refine_ls_abs_structure_details     ?
_refine_ls_abs_structure_Flack     ?
loop_
    _atom_type_symbol
    _atom_type_description
    _atom_type_scat_dispersion_real
    _atom_type_scat_dispersion_imag
    _atom_type_scat_source
    'C' 'C' 0.0033 0.0016
                         'International Tables Vol C Tables 4.2.6.8 and 6.1.1.4'
    'H' 'H' 0.0000 0.0000
                         'International Tables Vol C Tables 4.2.6.8 and 6.1.1.4'
    'O' 'O' 0.0106 0.0060
                         'International Tables Vol C Tables 4.2.6.8 and 6.1.1.4'
    'Br' 'Br' -0.2901 2.4595
                         'International Tables Vol C Tables 4.2.6.8 and 6.1.1.4'
_computing_data_collection     'SMART (Bruker, 2000)'
_computing_cell_refinement     'SAINT (Bruker, 2000)'
_computing_data_reduction     'SAINT (Bruker, 2000)'
_computing_structure_solution
                            'PATTY in DIRDIF92 (Beurskens <i>et al.</i>,  1992)'
_computing_structure_refinement     'SHELXL97 (Sheldrick, 2008)'
_computing_molecular_graphics     'DIAMOND (Brandenburg, 2006)'
_computing_publication_material     'publCIF (Westrip, 2010)'
loop_
    _atom_site_type_symbol
    _atom_site_label
    _atom_site_fract_x
    _atom_site_fract_y
    _atom_site_fract_z
    _atom_site_U_iso_or_equiv
    _atom_site_adp_type
    _atom_site_calc_flag
    _atom_site_refinement_flags
    _atom_site_occupancy
    _atom_site_disorder_assembly
    _atom_site_disorder_group
    Br Br 0.03137(4) 0.40212(10) 0.92113(2) 0.03533(13) Uani d . 1 . .
    O O1 -0.0876(3) 0.3711(5) 0.5673(2) 0.0309(6) Uani d . 1 . .
    O O2 -0.1461(3) 0.5051(5) 0.6461(3) 0.0346(6) Uani d . 1 . .
    O O3 0.1635(3) 0.0061(4) 0.8367(2) 0.0295(6) Uani d D 1 . .
    H H3o 0.1331 0.0876 0.8811 0.044 Uiso d D 1 . .
    C C1 0.1666(4) 0.3109(5) 0.7167(2) 0.0183(6) Uani d . 1 . .
    C C2 0.0084(4) 0.2208(5) 0.6406(3) 0.0241(7) Uani d . 1 . .
    H H2A 0.0326 0.1130 0.5908 0.029 Uiso calc R 1 . .
    H H2B -0.0521 0.1619 0.6923 0.029 Uiso calc R 1 . .
    C C3 -0.0120(4) 0.6195(6) 0.7095(4) 0.0313(8) Uani d . 1 . .
    H H3A -0.0476 0.7184 0.7593 0.038 Uiso calc R 1 . .
    H H3B 0.0332 0.6933 0.6534 0.038 Uiso calc R 1 . .
    C C4 0.1193(4) 0.4853(5) 0.7878(3) 0.0227(6) Uani d . 1 . .
    H H4 0.2159 0.5693 0.8202 0.027 Uiso calc R 1 . .
    C C5 0.2688(4) 0.1354(5) 0.7913(3) 0.0206(6) Uani d . 1 . .
    C C6 0.4047(4) 0.2092(6) 0.8964(3) 0.0254(7) Uani d . 1 . .
    H H6A 0.3659 0.3262 0.9317 0.031 Uiso calc R 1 . .
    H H6B 0.4291 0.1026 0.9564 0.031 Uiso calc R 1 . .
    C C7 0.5598(4) 0.2675(6) 0.8661(3) 0.0259(7) Uani d . 1 . .
    H H7 0.6410 0.3026 0.9406 0.031 Uiso calc R 1 . .
    C C8 0.5395(4) 0.4492(5) 0.7823(3) 0.0270(7) Uani d . 1 . .
    H H8A 0.6464 0.4966 0.7801 0.032 Uiso calc R 1 . .
    H H8B 0.4874 0.5584 0.8145 0.032 Uiso calc R 1 . .
    C C9 0.4400(3) 0.4049(7) 0.6548(2) 0.0257(6) Uani d . 1 . .
    H H9 0.4676 0.5136 0.6057 0.031 Uiso calc R 1 . .
    C C10 0.2557(4) 0.4135(7) 0.6318(2) 0.0241(6) Uani d . 1 . .
    H H10A 0.2098 0.3566 0.5528 0.029 Uiso calc R 1 . .
    H H10B 0.2258 0.5563 0.6272 0.029 Uiso calc R 1 . .
    C C11 0.6215(4) 0.0862(7) 0.8115(3) 0.0328(8) Uani d . 1 . .
    H H11A 0.6336 -0.0298 0.8649 0.039 Uiso calc R 1 . .
    H H11B 0.7268 0.1167 0.7987 0.039 Uiso calc R 1 . .
    C C12 0.5010(4) 0.0371(6) 0.6937(3) 0.0296(7) Uani d . 1 . .
    H H12 0.5392 -0.0842 0.6601 0.035 Uiso calc R 1 . .
    C C13 0.4948(5) 0.2104(7) 0.6087(4) 0.0342(9) Uani d . 1 . .
    H H13A 0.4205 0.1768 0.5321 0.041 Uiso calc R 1 . .
    H H13B 0.6019 0.2305 0.5965 0.041 Uiso calc R 1 . .
    C C14 0.3364(4) -0.0107(6) 0.7144(3) 0.0264(7) Uani d . 1 . .
    H H14A 0.3432 -0.1445 0.7508 0.032 Uiso calc R 1 . .
    H H14B 0.2578 -0.0196 0.6369 0.032 Uiso calc R 1 . .
loop_
    _atom_site_aniso_label
    _atom_site_aniso_U_11
    _atom_site_aniso_U_22
    _atom_site_aniso_U_33
    _atom_site_aniso_U_12
    _atom_site_aniso_U_13
    _atom_site_aniso_U_23
    Br 0.03383(19) 0.0473(2) 0.02721(17) -0.00431(19) 0.01216(12) -0.00797(18)
    O1 0.0285(10) 0.0314(16) 0.0266(10) 0.0015(13) -0.0033(8) 0.0014(11)
    O2 0.0235(12) 0.0337(15) 0.0430(15) 0.0023(11) 0.0027(11) -0.0026(12)
    O3 0.0362(14) 0.0220(13) 0.0307(13) -0.0085(11) 0.0096(11) 0.0070(10)
    C1 0.0191(13) 0.0172(14) 0.0163(12) -0.0015(12) 0.0005(11) 0.0006(11)
    C2 0.0251(15) 0.0206(16) 0.0221(15) -0.0037(14) -0.0015(12) -0.0012(12)
    C3 0.0270(17) 0.0204(17) 0.0436(19) -0.0016(14) 0.0046(15) -0.0023(15)
    C4 0.0210(14) 0.0211(14) 0.0253(15) -0.0039(13) 0.0047(12) -0.0030(12)
    C5 0.0238(14) 0.0177(15) 0.0189(13) -0.0021(13) 0.0029(11) 0.0014(11)
    C6 0.0296(16) 0.0264(17) 0.0171(13) 0.0002(14) 0.0005(12) 0.0018(12)
    C7 0.0252(15) 0.0264(18) 0.0218(14) 0.0012(14) -0.0013(12) -0.0012(13)
    C8 0.0248(14) 0.0221(18) 0.0318(15) -0.0052(12) 0.0035(12) -0.0022(13)
    C9 0.0252(13) 0.0274(15) 0.0249(12) -0.005(2) 0.0075(10) 0.0022(19)
    C10 0.0275(13) 0.0235(15) 0.0204(11) -0.0014(17) 0.0051(10) 0.0058(15)
    C11 0.0257(16) 0.032(2) 0.0355(18) 0.0069(15) -0.0003(14) -0.0029(16)
    C12 0.0258(16) 0.0273(17) 0.0339(17) 0.0035(14) 0.0049(14) -0.0106(15)
    C13 0.0317(18) 0.047(2) 0.0264(15) -0.0014(17) 0.0117(13) -0.0060(16)
    C14 0.0318(16) 0.0157(14) 0.0285(16) -0.0014(14) 0.0024(13) -0.0049(13)
_geom_special_details
;
All s.u.'s (except the s.u. in the dihedral angle between two l.s. planes) are
estimated using the full covariance matrix. The cell s.u.'s are taken into
account individually in the estimation of s.u.'s in distances, angles and
torsion angles; correlations between s.u.'s in cell parameters are only used
when they are defined by crystal symmetry. An approximate (isotropic)
treatment of cell s.u.'s is used for estimating s.u.'s involving l.s. planes.
;
loop_
    _geom_bond_atom_site_label_1
    _geom_bond_atom_site_label_2
    _geom_bond_site_symmetry_2
    _geom_bond_distance
    _geom_bond_publ_flag
    Br C4 . 1.987(3) ?
    O1 C2 . 1.428(4) ?
    O1 O2 . 1.465(4) ?
    O2 C3 . 1.417(5) ?
    O3 C5 . 1.449(4) ?
    O3 H3O . 0.8400 ?
    C1 C2 . 1.538(4) ?
    C1 C4 . 1.543(5) ?
    C1 C10 . 1.566(4) ?
    C1 C5 . 1.577(4) ?
    C2 H2A . 0.9800 ?
    C2 H2B . 0.9800 ?
    C3 C4 . 1.537(5) ?
    C3 H3A . 0.9800 ?
    C3 H3B . 0.9800 ?
    C4 H4 . 0.9900 ?
    C5 C6 . 1.537(4) ?
    C5 C14 . 1.539(5) ?
    C6 C7 . 1.522(5) ?
    C6 H6A . 0.9800 ?
    C6 H6B . 0.9800 ?
    C7 C11 . 1.524(5) ?
    C7 C8 . 1.535(5) ?
    C7 H7 . 0.9900 ?
    C8 C9 . 1.540(4) ?
    C8 H8A . 0.9800 ?
    C8 H8B . 0.9800 ?
    C9 C13 . 1.522(6) ?
    C9 C10 . 1.540(4) ?
    C9 H9 . 0.9900 ?
    C10 H10A . 0.9800 ?
    C10 H10B . 0.9800 ?
    C11 C12 . 1.526(5) ?
    C11 H11A . 0.9800 ?
    C11 H11B . 0.9800 ?
    C12 C13 . 1.513(6) ?
    C12 C14 . 1.535(5) ?
    C12 H12 . 0.9900 ?
    C13 H13A . 0.9800 ?
    C13 H13B . 0.9800 ?
    C14 H14A . 0.9800 ?
    C14 H14B . 0.9800 ?
loop_
    _geom_angle_atom_site_label_1
    _geom_angle_atom_site_label_2
    _geom_angle_atom_site_label_3
    _geom_angle_site_symmetry_1
    _geom_angle_site_symmetry_3
    _geom_angle
    _geom_angle_publ_flag
    C2 O1 O2 . . 106.6(2) ?
    C3 O2 O1 . . 106.6(3) ?
    C5 O3 H3O . . 100.1 ?
    C2 C1 C4 . . 106.5(3) ?
    C2 C1 C10 . . 108.0(2) ?
    C4 C1 C10 . . 105.2(3) ?
    C2 C1 C5 . . 108.2(3) ?
    C4 C1 C5 . . 116.4(2) ?
    C10 C1 C5 . . 112.2(3) ?
    O1 C2 C1 . . 111.1(3) ?
    O1 C2 H2A . . 109.4 ?
    C1 C2 H2A . . 109.4 ?
    O1 C2 H2B . . 109.4 ?
    C1 C2 H2B . . 109.4 ?
    H2A C2 H2B . . 108.0 ?
    O2 C3 C4 . . 111.8(3) ?
    O2 C3 H3A . . 109.3 ?
    C4 C3 H3A . . 109.3 ?
    O2 C3 H3B . . 109.3 ?
    C4 C3 H3B . . 109.3 ?
    H3A C3 H3B . . 107.9 ?
    C3 C4 C1 . . 111.8(3) ?
    C3 C4 Br . . 104.8(2) ?
    C1 C4 Br . . 115.2(2) ?
    C3 C4 H4 . . 108.3 ?
    C1 C4 H4 . . 108.3 ?
    Br C4 H4 . . 108.3 ?
    O3 C5 C6 . . 108.2(3) ?
    O3 C5 C14 . . 102.3(3) ?
    C6 C5 C14 . . 110.1(3) ?
    O3 C5 C1 . . 109.2(2) ?
    C6 C5 C1 . . 113.8(3) ?
    C14 C5 C1 . . 112.6(2) ?
    C7 C6 C5 . . 115.1(3) ?
    C7 C6 H6A . . 108.5 ?
    C5 C6 H6A . . 108.5 ?
    C7 C6 H6B . . 108.5 ?
    C5 C6 H6B . . 108.5 ?
    H6A C6 H6B . . 107.5 ?
    C6 C7 C11 . . 108.9(3) ?
    C6 C7 C8 . . 113.0(3) ?
    C11 C7 C8 . . 110.2(3) ?
    C6 C7 H7 . . 108.2 ?
    C11 C7 H7 . . 108.2 ?
    C8 C7 H7 . . 108.2 ?
    C7 C8 C9 . . 114.2(3) ?
    C7 C8 H8A . . 108.7 ?
    C9 C8 H8A . . 108.7 ?
    C7 C8 H8B . . 108.7 ?
    C9 C8 H8B . . 108.7 ?
    H8A C8 H8B . . 107.6 ?
    C13 C9 C8 . . 111.2(3) ?
    C13 C9 C10 . . 111.8(3) ?
    C8 C9 C10 . . 116.4(3) ?
    C13 C9 H9 . . 105.5 ?
    C8 C9 H9 . . 105.5 ?
    C10 C9 H9 . . 105.5 ?
    C9 C10 C1 . . 122.0(3) ?
    C9 C10 H10A . . 106.8 ?
    C1 C10 H10A . . 106.8 ?
    C9 C10 H10B . . 106.8 ?
    C1 C10 H10B . . 106.8 ?
    H10A C10 H10B . . 106.7 ?
    C7 C11 C12 . . 108.6(3) ?
    C7 C11 H11A . . 110.0 ?
    C12 C11 H11A . . 110.0 ?
    C7 C11 H11B . . 110.0 ?
    C12 C11 H11B . . 110.0 ?
    H11A C11 H11B . . 108.4 ?
    C13 C12 C11 . . 109.2(3) ?
    C13 C12 C14 . . 112.9(3) ?
    C11 C12 C14 . . 109.6(3) ?
    C13 C12 H12 . . 108.3 ?
    C11 C12 H12 . . 108.3 ?
    C14 C12 H12 . . 108.3 ?
    C12 C13 C9 . . 111.8(3) ?
    C12 C13 H13A . . 109.3 ?
    C9 C13 H13A . . 109.3 ?
    C12 C13 H13B . . 109.3 ?
    C9 C13 H13B . . 109.3 ?
    H13A C13 H13B . . 107.9 ?
    C12 C14 C5 . . 118.2(3) ?
    C12 C14 H14A . . 107.8 ?
    C5 C14 H14A . . 107.8 ?
    C12 C14 H14B . . 107.8 ?
    C5 C14 H14B . . 107.8 ?
    H14A C14 H14B . . 107.1 ?
loop_
    _geom_torsion_atom_site_label_1
    _geom_torsion_atom_site_label_2
    _geom_torsion_atom_site_label_3
    _geom_torsion_atom_site_label_4
    _geom_torsion_site_symmetry_1
    _geom_torsion_site_symmetry_2
    _geom_torsion_site_symmetry_3
    _geom_torsion_site_symmetry_4
    _geom_torsion
    _geom_torsion_publ_flag
    C2 O1 O2 C3 . . . . 71.9(3) ?
    O2 O1 C2 C1 . . . . -70.2(3) ?
    C4 C1 C2 O1 . . . . 56.4(3) ?
    C10 C1 C2 O1 . . . . -56.1(4) ?
    C5 C1 C2 O1 . . . . -177.8(3) ?
    O1 O2 C3 C4 . . . . -63.0(4) ?
    O2 C3 C4 C1 . . . . 52.4(4) ?
    O2 C3 C4 Br . . . . -73.1(3) ?
    C2 C1 C4 C3 . . . . -45.5(3) ?
    C10 C1 C4 C3 . . . . 69.0(3) ?
    C5 C1 C4 C3 . . . . -166.2(3) ?
    C2 C1 C4 Br . . . . 74.1(3) ?
    C10 C1 C4 Br . . . . -171.44(19) ?
    C5 C1 C4 Br . . . . -46.6(3) ?
    C2 C1 C5 O3 . . . . -42.1(3) ?
    C4 C1 C5 O3 . . . . 77.7(3) ?
    C10 C1 C5 O3 . . . . -161.2(3) ?
    C2 C1 C5 C6 . . . . -163.1(3) ?
    C4 C1 C5 C6 . . . . -43.4(4) ?
    C10 C1 C5 C6 . . . . 77.8(4) ?
    C2 C1 C5 C14 . . . . 70.8(3) ?
    C4 C1 C5 C14 . . . . -169.5(3) ?
    C10 C1 C5 C14 . . . . -48.3(3) ?
    O3 C5 C6 C7 . . . . 154.8(3) ?
    C14 C5 C6 C7 . . . . 43.8(4) ?
    C1 C5 C6 C7 . . . . -83.6(4) ?
    C5 C6 C7 C11 . . . . -58.4(4) ?
    C5 C6 C7 C8 . . . . 64.3(4) ?
    C6 C7 C8 C9 . . . . -70.6(4) ?
    C11 C7 C8 C9 . . . . 51.5(4) ?
    C7 C8 C9 C13 . . . . -47.0(4) ?
    C7 C8 C9 C10 . . . . 82.7(4) ?
    C13 C9 C10 C1 . . . . 83.5(4) ?
    C8 C9 C10 C1 . . . . -45.8(6) ?
    C2 C1 C10 C9 . . . . -142.2(4) ?
    C4 C1 C10 C9 . . . . 104.4(4) ?
    C5 C1 C10 C9 . . . . -23.0(5) ?
    C6 C7 C11 C12 . . . . 65.3(4) ?
    C8 C7 C11 C12 . . . . -59.2(4) ?
    C7 C11 C12 C13 . . . . 64.5(4) ?
    C7 C11 C12 C14 . . . . -59.6(4) ?
    C11 C12 C13 C9 . . . . -61.1(4) ?
    C14 C12 C13 C9 . . . . 61.2(4) ?
    C8 C9 C13 C12 . . . . 51.4(4) ?
    C10 C9 C13 C12 . . . . -80.6(4) ?
    C13 C12 C14 C5 . . . . -73.5(4) ?
    C11 C12 C14 C5 . . . . 48.5(4) ?
    O3 C5 C14 C12 . . . . -154.2(3) ?
    C6 C5 C14 C12 . . . . -39.3(4) ?
    C1 C5 C14 C12 . . . . 88.7(4) ?
loop_
    _geom_hbond_atom_site_label_D
    _geom_hbond_atom_site_label_H
    _geom_hbond_atom_site_label_A
    _geom_hbond_site_symmetry_A
    _geom_hbond_distance_DH
    _geom_hbond_distance_HA
    _geom_hbond_distance_DA
    _geom_hbond_angle_DHA
    O3 H3o Br 1_555 0.84 2.36 3.128(3) 153
    C2 H2a O1 2_546 0.98 2.59 3.560(4) 171
    C14 H14b O1 2_546 0.98 2.56 3.513(4) 165
