# Supplementary material for: 5-Bromo­spiro­[1,2-dioxane-4,4′-tricyclo­[4.3.1.13,8]undeca­ne]-3′-ol
Source: Acta Crystallogr Sect E Struct Rep Online. 2009 Dec 24;66(Pt 1):o247. doi: 10.1107/S1600536809054762 (PMC2980170; doi:10.1107/S1600536809054762)
Supplement: Supplementary file 2 [file e-66-0o247-Isup2.hkl]

#
# h,k,l, Fc-squared, Fo-squared, sigma(Fo-squared) and status flag
#
data_I
_shelx_title ' 0485'
_shelx_refln_list_code          4
_shelx_F_calc_maximum       90.61
_exptl_crystal_F_000       328.00
_reflns_d_resolution_high  0.7696
 
loop_
 _symmetry_equiv_pos_as_xyz
 'x, y, z'
 '-x, y+1/2, -z'
 
_cell_length_a     8.6199
_cell_length_b     6.6370
_cell_length_c    11.7171
_cell_angle_alpha  90.000
_cell_angle_beta  105.426
_cell_angle_gamma  90.000
 
_shelx_F_squared_multiplier     1.000
 
loop_
 _refln_index_h
 _refln_index_k
 _refln_index_l
 _refln_F_squared_calc
 _refln_F_squared_meas
 _refln_F_squared_sigma
 _refln_observed_status
   1   0   0     2143.32     2032.17     49.91 o
   2   0   0     8209.66     7992.83    137.59 o
   3   0   0      315.61      254.18      5.09 o
   4   0   0      844.90      804.37     14.78 o
   5   0   0      412.89      383.40      7.91 o
   6   0   0      405.90      350.39      7.64 o
   7   0   0      236.24      208.55      5.71 o
   8   0   0       70.28       61.14     10.74 o
   9   0   0       20.62       19.23      2.80 o
  10   0   0       44.39       35.60      3.79 o
   1   1   0      655.18      702.08     10.16 o
   2   1   0      271.62      279.63      3.80 o
   3   1   0      204.23      224.41     11.13 o
   4   1   0      577.60      575.27      7.66 o
   5   1   0     1386.35     1382.65     17.55 o
   6   1   0     1003.29      950.18     12.58 o
   7   1   0      361.84      357.49      5.79 o
   8   1   0      669.28      624.16      9.25 o
   9   1   0      272.53      255.02      5.16 o
  10   1   0      142.55      138.40      4.18 o
   0   2   0     4579.08     5160.17     89.02 o
   1   2   0     2828.64     3204.81     45.39 o
   2   2   0     1335.91     1397.74     20.19 o
   3   2   0      505.63      469.80      7.32 o
   4   2   0      253.48      253.39      5.85 o
   5   2   0      128.45      116.80      5.00 o
   6   2   0      122.47      118.87      3.09 o
   7   2   0        9.08       12.82      1.52 o
   8   2   0      119.18      105.56      3.61 o
   9   2   0        3.55        4.41      2.16 o
  10   2   0      111.76      115.52      4.71 o
   1   3   0      290.71      302.34      4.30 o
   2   3   0      391.16      402.59      8.82 o
   3   3   0      115.91      118.72      3.22 o
   4   3   0      327.05      335.82     14.60 o
   5   3   0      861.53      783.41     84.91 o
   6   3   0      217.82      203.03     13.97 o
   7   3   0      658.42      621.90     29.58 o
   8   3   0      368.35      349.00     13.94 o
   9   3   0      222.08      213.75     11.25 o
  10   3   0      149.92      146.53     10.39 o
   0   4   0      866.73      937.64     17.21 o
   1   4   0     1191.70     1208.73     27.13 o
   2   4   0      950.71      978.87     20.78 o
   3   4   0     1619.07     1774.20     31.32 o
   4   4   0      942.37      992.93     22.87 o
   5   4   0      141.61      139.69      3.64 o
   6   4   0       68.69       61.73      4.68 o
   7   4   0       34.74       35.52      2.45 o
   8   4   0        4.57        2.87      2.22 o
   9   4   0       25.34       30.37      3.00 o
   1   5   0      262.05      254.76      4.18 o
   2   5   0       72.78       69.92      2.15 o
   3   5   0      228.06      211.72      4.79 o
   4   5   0       47.62       48.12      2.26 o
   5   5   0      196.32      193.49      8.13 o
   6   5   0      195.85      186.25      9.21 o
   7   5   0      220.75      218.73     10.31 o
   8   5   0      141.50      141.85     10.52 o
   0   6   0      252.73      273.69     24.95 o
   1   6   0      121.54      118.35      3.53 o
   2   6   0      674.18      674.90     38.94 o
   3   6   0      322.13      317.19      9.48 o
   4   6   0      319.32      315.88      7.65 o
   5   6   0      121.96      130.14      4.07 o
   6   6   0       15.74       17.22      2.43 o
   7   6   0       19.97       21.19      2.71 o
   1   7   0       98.24       93.12      2.88 o
   2   7   0       19.80       17.55      1.81 o
   3   7   0       14.72       12.63      1.78 o
   4   7   0       80.90       76.64      6.96 o
   5   7   0      175.96      148.06     10.94 o
   6   7   0       45.21       43.72     11.78 o
   0   8   0      126.22      137.32      7.97 o
   1   8   0       97.81      109.63      5.04 o
   2   8   0       14.92       18.29      3.07 o
   3   8   0       19.15       15.94      4.48 o
   4   8   0       55.29       59.55      5.94 o
  -6  -1   1      636.18      588.98     16.62 o
  -5  -1   1      819.62      735.23     19.65 o
  -4  -1   1     3251.58     3229.22     79.84 o
  -3  -1   1     1444.01     1305.59     22.88 o
  -2  -1   1     5393.00     5245.09    127.83 o
  -1  -1   1     3293.06     3260.00     79.56 o
   3  -1   1     1152.74     1236.87     31.29 o
   4  -1   1      642.05      617.92     16.78 o
   5  -1   1       88.69       90.01      4.46 o
   6  -1   1      718.65      709.72     19.97 o
   9  -1   1       57.30       55.07      3.79 o
  10  -1   1      197.84      189.98      6.81 o
 -10   0   1      134.67      127.36      5.39 o
  -9   0   1      117.50      117.35      7.06 o
  -8   0   1      345.68      347.54     11.84 o
  -7   0   1       17.82       30.17      3.39 o
  -6   0   1       14.87       26.23      3.25 o
  -5   0   1      360.32      327.79      6.89 o
  -4   0   1        1.89        3.52      0.93 o
  -3   0   1     2729.56     2713.31     47.21 o
  -2   0   1      131.51      117.96      2.51 o
  -1   0   1      202.72      194.16      5.10 o
   0   0   1      794.52      788.65     15.23 o
   1   0   1     5622.30     5778.15    276.91 o
   2   0   1     2694.64     2457.46     63.98 o
   3   0   1     1187.11     1131.77     20.20 o
   4   0   1      595.85      533.88     10.24 o
   5   0   1     1385.37     1304.96     30.37 o
   6   0   1      279.37      257.26      9.45 o
   7   0   1      285.92      280.52      5.69 o
   8   0   1       95.72       88.34      3.99 o
   9   0   1        6.78        2.78      2.35 o
  10   0   1        0.59        2.32      3.07 o
 -10   1   1       20.07       20.69      2.39 o
  -9   1   1      291.84      261.34      7.86 o
  -8   1   1      273.38      268.82      4.95 o
  -7   1   1      839.29      780.08     10.75 o
  -6   1   1      663.23      642.05     12.57 o
  -5   1   1      849.66      799.60     16.26 o
  -4   1   1     3266.54     3430.76     59.75 o
  -3   1   1     1414.51     1412.01     24.92 o
  -2   1   1     5354.79     5780.31     69.81 o
  -1   1   1     2959.10     3303.78     46.69 o
   0   1   1     7594.19     8429.59    303.76 o
   1   1   1     1620.83     1805.37     27.42 o
   2   1   1       55.18       50.32      1.83 o
   3   1   1     1146.50     1239.31     15.49 o
   4   1   1      633.64      645.81      8.62 o
   5   1   1       92.78       90.49      2.18 o
   6   1   1      713.83      678.04      9.38 o
   7   1   1       11.39       27.27      3.56 o
   8   1   1      215.83      203.43      4.90 o
   9   1   1       82.75       82.86      3.88 o
  10   1   1      184.75      174.21      6.38 o
 -10   2   1       91.38       91.74      3.98 o
  -9   2   1      117.80      108.62      3.34 o
  -8   2   1      115.50      104.95      3.10 o
  -7   2   1       76.14       76.41      3.06 o
  -6   2   1       90.72       92.18      3.61 o
  -5   2   1      139.34      138.58      2.76 o
  -4   2   1      421.57      413.04      5.76 o
  -3   2   1      520.55      489.84     17.47 o
  -2   2   1     1824.76     1942.17     41.15 o
  -1   2   1     1219.93     1250.15     15.55 o
   0   2   1      872.46      945.10     25.04 o
   1   2   1     3671.52     4208.62     59.49 o
   2   2   1     2949.94     3305.41     46.95 o
   3   2   1     1976.61     2103.30     30.27 o
   4   2   1     1684.17     1701.04     51.87 o
   5   2   1      604.22      572.17     16.87 o
   6   2   1     1210.02     1179.82     29.70 o
   7   2   1      216.19      198.34      8.62 o
   8   2   1      121.24      107.43      4.43 o
   9   2   1       41.76       46.69      3.82 o
  10   2   1       57.78       58.06      3.58 o
 -10   3   1        7.89        6.40      3.96 o
  -9   3   1       32.57       35.61      3.08 o
  -8   3   1      169.31      165.21     10.26 o
  -7   3   1      317.86      317.25     18.69 o
  -6   3   1      499.49      490.16     27.75 o
  -5   3   1      601.91      584.28     23.38 o
  -4   3   1     1228.27     1264.26     33.40 o
  -3   3   1     1028.60     1086.39     16.09 o
  -2   3   1     1310.74     1401.02     28.32 o
  -1   3   1      251.45      228.14      7.68 o
   0   3   1      793.11      850.14     19.97 o
   1   3   1      111.68      117.74      2.42 o
   2   3   1      164.58      180.21      3.41 o
   3   3   1      135.32      136.05      5.23 o
   4   3   1      258.20      275.15      5.11 o
   5   3   1      358.55      356.94      6.60 o
   6   3   1      333.89      309.16      7.57 o
   7   3   1      431.39      410.33     14.50 o
   8   3   1      133.10      131.38      6.10 o
   9   3   1      147.48      136.15      6.93 o
  -9   4   1       98.23      101.22      4.01 o
  -8   4   1       38.68       38.25      2.84 o
  -7   4   1       35.21       40.31      2.46 o
  -6   4   1      120.93      128.61      3.63 o
  -5   4   1       62.69       54.62      3.45 o
  -4   4   1      225.77      219.39      7.51 o
  -3   4   1      379.39      392.41     19.48 o
  -2   4   1      707.74      728.25     18.83 o
  -1   4   1      582.70      598.38     15.19 o
   0   4   1      393.73      409.15      5.79 o
   1   4   1      951.44      985.31     27.64 o
   2   4   1      354.51      355.62     13.24 o
   3   4   1      628.58      629.46     10.74 o
   4   4   1      464.52      449.34      9.82 o
   5   4   1      748.90      702.67     23.55 o
   6   4   1      247.61      236.10      5.75 o
   7   4   1       39.01       39.27      2.60 o
   8   4   1      111.47      118.76      4.29 o
   9   4   1        4.05        6.26      2.66 o
  -8   5   1       91.82      100.33      7.84 o
  -7   5   1      120.45      123.93     10.78 o
  -6   5   1      446.66      436.08     17.67 o
  -5   5   1      358.11      362.06     13.58 o
  -4   5   1      783.35      725.98     18.19 o
  -3   5   1      929.22      916.89     21.51 o
  -2   5   1      735.51      748.77     10.17 o
  -1   5   1      242.02      227.26      3.85 o
   0   5   1      401.16      437.81      6.41 o
   1   5   1       24.23       27.98      1.78 o
   2   5   1      260.40      248.61      7.05 o
   3   5   1        2.18        4.24      2.12 o
   4   5   1       53.60       56.76      3.19 o
   5   5   1       74.50       64.09      3.62 o
   6   5   1      108.16       98.09      5.22 o
   7   5   1       95.26       92.58      5.16 o
   8   5   1       90.52       89.91      3.94 o
  -7   6   1       18.49       18.16      3.19 o
  -6   6   1        4.71        6.69      2.15 o
  -5   6   1       16.26       15.44      2.08 o
  -4   6   1        8.67        8.68      1.54 o
  -3   6   1       81.12       82.11      2.81 o
  -2   6   1      147.69      155.17      4.14 o
  -1   6   1      371.24      378.01      6.62 o
   0   6   1      147.34      157.87      3.78 o
   1   6   1       78.54       84.05      2.55 o
   2   6   1      230.02      227.69      4.26 o
   3   6   1      331.93      315.72     16.20 o
   4   6   1       68.28       71.78      2.88 o
   5   6   1      398.51      405.80     16.28 o
   6   6   1       82.72       84.73      4.51 o
   7   6   1       52.41       54.49      4.29 o
  -6   7   1       17.54       21.74      2.65 o
  -5   7   1       66.56       63.29      3.13 o
  -4   7   1      130.40      123.50      7.24 o
  -3   7   1      218.33      211.71      4.37 o
  -2   7   1       79.23       73.47      2.78 o
  -1   7   1       46.08       48.29      2.62 o
   0   7   1       30.21       37.30      3.10 o
   1   7   1        3.63        5.88      1.95 o
   2   7   1       67.25       66.74      2.95 o
   3   7   1       26.97       30.05      4.02 o
   4   7   1       36.26       34.27      2.63 o
   5   7   1        5.89        1.68      2.31 o
   6   7   1      111.39      106.82      5.25 o
  -4   8   1       17.69       19.17      5.02 o
  -3   8   1       35.50       44.56      5.54 o
  -2   8   1       55.42       67.68      4.12 o
  -1   8   1       51.74       57.28      3.89 o
   0   8   1       36.09       45.28      3.81 o
   1   8   1      125.64      124.80      5.68 o
   2   8   1       58.90       61.77      3.27 o
   3   8   1       31.61       33.69      2.92 o
  10  -2   2       51.92       50.23      6.30 o
  -8  -1   2      124.32      124.09      6.54 o
  -7  -1   2      397.55      375.05     11.80 o
  -6  -1   2      692.30      669.26     18.58 o
  -5  -1   2     1030.86      967.58     64.00 o
  -4  -1   2     2601.14     2519.09    136.78 o
  -3  -1   2     3064.31     3016.69    231.17 o
  -2  -1   2     3163.91     3167.18    148.12 o
  -1  -1   2     1063.77     1046.05     26.45 o
   0  -1   2      331.56      313.86      8.21 o
   1  -1   2      265.38      244.20      4.88 o
   2  -1   2     3127.33     3131.33     76.77 o
   3  -1   2     1393.59     1327.40     33.60 o
   4  -1   2      412.70      391.11     11.44 o
   5  -1   2       83.33       72.03      4.46 o
   6  -1   2      115.71      113.76      5.94 o
   7  -1   2      507.88      497.74     15.71 o
   8  -1   2      103.52      104.81      4.46 o
   9  -1   2       75.90       74.92      9.85 o
  10  -1   2       60.00       59.25      4.63 o
 -11   0   2      186.68      181.04     28.12 o
 -10   0   2       87.43       81.59      6.46 o
  -9   0   2      171.63      183.32      8.49 o
  -8   0   2      867.90      849.27     23.88 o
  -7   0   2      471.88      483.83     14.51 o
  -6   0   2      973.19      928.61     69.70 o
  -5   0   2       16.45       20.25      1.56 o
  -4   0   2      292.61      318.45      9.13 o
  -3   0   2        8.86        8.25      1.20 o
  -2   0   2     1392.85     1420.95     35.32 o
  -1   0   2      498.34      498.11     15.91 o
   0   0   2     1842.19     1884.15     26.75 o
   1   0   2     2875.48     3062.89     99.51 o
   2   0   2     7485.33     8020.34    265.96 o
   3   0   2     3328.46     3511.57     76.57 o
   4   0   2     1446.48     1467.47     56.43 o
   5   0   2      260.48      240.90      7.84 o
   6   0   2      146.93      139.96      6.12 o
   7   0   2       77.46       84.59      3.07 o
   8   0   2      224.11      226.65      5.41 o
   9   0   2       57.42       52.24      3.89 o
  10   0   2       67.89       67.88      3.87 o
 -11   1   2       15.73       15.90      3.04 o
 -10   1   2       36.90       40.88      3.14 o
  -9   1   2      155.28      140.21      7.55 o
  -8   1   2       97.03       96.27      4.23 o
  -7   1   2      425.40      411.42     21.62 o
  -6   1   2      643.35      608.49     11.92 o
  -5   1   2     1172.99     1165.04     21.14 o
  -4   1   2     2292.10     2356.70     41.29 o
  -3   1   2     3204.74     3256.47     56.47 o
  -2   1   2     2715.58     2917.45     50.58 o
  -1   1   2      849.92      899.34     35.94 o
   0   1   2      553.99      599.60     33.02 o
   1   1   2      343.39      334.93      5.16 o
   2   1   2     3069.38     3295.68    112.26 o
   3   1   2     1352.45     1336.39     16.75 o
   4   1   2      378.93      381.15      6.34 o
   5   1   2       83.95       79.36      2.98 o
   6   1   2      134.58      131.63      2.99 o
   7   1   2      458.32      435.91      6.83 o
   8   1   2      101.47      101.69      7.99 o
   9   1   2       76.37       82.83      4.49 o
  10   1   2       81.68       84.63      5.16 o
 -10   2   2       60.27       61.25      2.94 o
  -9   2   2      241.71      234.31      9.24 o
  -8   2   2      165.11      166.16      3.95 o
  -7   2   2      394.49      349.72      9.37 o
  -6   2   2      587.55      534.33     33.75 o
  -5   2   2      270.49      259.37      4.13 o
  -4   2   2      437.03      479.79      6.54 o
  -3   2   2       37.34       38.35      1.16 o
  -2   2   2     1345.76     1572.66     58.89 o
  -1   2   2     2204.12     2518.25     89.61 o
   0   2   2     2483.60     2821.35    104.11 o
   1   2   2     2319.44     2599.24     36.97 o
   2   2   2     3210.13     3633.79     51.61 o
   3   2   2     3333.97     3616.90     51.53 o
   4   2   2     2270.07     2377.36     29.60 o
   5   2   2      428.49      391.20     16.00 o
   6   2   2      649.02      589.81     28.25 o
   7   2   2      354.16      326.79     11.79 o
   8   2   2      204.03      200.61      8.81 o
   9   2   2       35.66       33.13      2.95 o
  10   2   2       52.63       49.78      4.37 o
 -10   3   2        6.40        8.78      2.55 o
  -9   3   2       21.04       21.79      2.48 o
  -8   3   2      193.22      176.76      9.84 o
  -7   3   2      273.32      258.24     11.10 o
  -6   3   2     1405.72     1389.72     66.40 o
  -5   3   2      963.90      940.14     47.67 o
  -4   3   2      915.29      934.20     31.47 o
  -3   3   2     1580.69     1671.09     36.88 o
  -2   3   2     1101.29     1122.50     32.28 o
  -1   3   2     2325.32     2619.48     73.88 o
   0   3   2     1014.52     1098.55     32.47 o
   1   3   2     1933.42     2126.19     39.43 o
   2   3   2      787.76      839.89     12.65 o
   3   3   2      299.40      303.85      9.19 o
   4   3   2      171.45      182.64      4.80 o
   5   3   2       49.64       49.48      2.16 o
   6   3   2       64.68       67.28      3.83 o
   7   3   2      112.30      113.86      3.82 o
   8   3   2       27.77       30.49      2.67 o
   9   3   2      120.82      119.67      5.70 o
  -9   4   2       76.61       68.48      6.44 o
  -8   4   2       77.64       79.54      3.72 o
  -7   4   2      259.31      241.25      6.92 o
  -6   4   2       92.18       92.57      3.16 o
  -5   4   2      592.97      546.54     44.95 o
  -4   4   2      605.99      605.89     15.10 o
  -3   4   2      149.10      143.61      2.77 o
  -2   4   2      203.52      216.13      5.23 o
  -1   4   2      527.52      619.28     15.25 o
   0   4   2      726.39      767.07     18.17 o
   1   4   2      357.35      372.86      6.22 o
   2   4   2      307.22      312.90      5.48 o
   3   4   2      346.33      339.25     18.51 o
   4   4   2      462.22      466.41     17.62 o
   5   4   2      457.27      443.56      9.48 o
   6   4   2      578.28      536.76     20.21 o
   7   4   2       99.63       96.95      5.86 o
   8   4   2       80.11       79.63      6.31 o
   9   4   2       35.32       39.19      4.30 o
  -9   5   2       10.85        9.29      4.80 o
  -8   5   2       46.96       52.48      3.96 o
  -7   5   2      110.18      128.02     22.02 o
  -6   5   2      251.60      251.71     10.29 o
  -5   5   2      488.69      477.40     20.46 o
  -4   5   2      176.19      173.85      6.05 o
  -3   5   2      137.66      131.21      3.81 o
  -2   5   2      409.18      397.85      5.93 o
  -1   5   2      683.86      744.78     10.11 o
   0   5   2      149.44      158.39      3.88 o
   1   5   2      632.83      632.90     19.47 o
   2   5   2       13.59       13.31      1.48 o
   3   5   2       22.03       25.88      3.29 o
   4   5   2       70.27       77.76      2.85 o
   5   5   2       11.36       16.24      1.96 o
   6   5   2        5.92        8.59      2.67 o
   7   5   2        1.89        5.96      2.92 o
   8   5   2      117.13      112.10      6.14 o
  -8   6   2       18.82       17.11      5.58 o
  -7   6   2       32.25       26.58      3.26 o
  -6   6   2       40.42       29.86      5.38 o
  -5   6   2       31.95       27.13      2.26 o
  -4   6   2      124.67      113.03      5.45 o
  -3   6   2       25.21       23.91      2.25 o
  -2   6   2        3.04        3.65      1.26 o
  -1   6   2      321.43      327.76     12.67 o
   0   6   2      438.93      452.28     13.03 o
   1   6   2      204.97      195.72      4.53 o
   2   6   2       71.86       69.52      5.93 o
   3   6   2      247.49      244.20      9.94 o
   4   6   2      177.90      178.71     28.46 o
   5   6   2       48.89       54.44      3.80 o
   6   6   2      241.67      253.97     14.45 o
   7   6   2       98.93      108.10      8.61 o
  -6   7   2      110.34      108.59      8.19 o
  -5   7   2       32.94       39.24      6.46 o
  -4   7   2      127.17      133.05     10.12 o
  -3   7   2      106.11      100.09      4.56 o
  -2   7   2      342.69      346.44      6.94 o
  -1   7   2       97.41       93.62      3.38 o
   0   7   2      127.04      123.90      6.49 o
   1   7   2      200.64      202.10      7.63 o
   2   7   2       24.65       25.66      2.33 o
   3   7   2       36.07       38.90      2.70 o
   4   7   2       39.60       42.88      2.84 o
   5   7   2       26.65       28.78      2.83 o
  -4   8   2       35.23       28.86      3.63 o
  -3   8   2       30.01       30.21      3.56 o
  -2   8   2       13.34       11.08      3.07 o
  -1   8   2       50.56       51.16      3.81 o
   0   8   2       20.89       23.57      2.62 o
   1   8   2       50.71       56.03      3.21 o
   2   8   2      158.37      147.98      5.58 o
   3   8   2       45.46       38.50      4.34 o
   9  -3   3        7.16        3.87      3.37 o
  -5  -2   3     1324.32     1242.25     31.05 o
  -4  -2   3      555.37      532.70     13.91 o
  -3  -2   3       15.68       12.52      1.36 o
  -2  -2   3      553.53      537.40     14.03 o
  -1  -2   3      557.63      601.89     15.63 o
   0  -2   3      156.94      174.79      5.38 o
   8  -2   3      172.19      188.76      6.13 o
   9  -2   3      111.73      124.11      5.49 o
  -9  -1   3       55.51       59.51      5.30 o
  -8  -1   3        7.74        1.79      2.87 o
  -7  -1   3       70.19       72.51      4.58 o
  -6  -1   3       22.27       20.10      1.36 o
  -5  -1   3     1084.53     1040.83     56.90 o
  -4  -1   3      346.93      296.43     18.61 o
  -3  -1   3     2972.60     3065.48    218.83 o
  -2  -1   3     3364.41     3523.53    196.53 o
  -1  -1   3     3316.81     3532.36    321.71 o
   0  -1   3     6974.73     6968.57    119.87 o
   1  -1   3     1538.24     1596.03     97.33 o
   2  -1   3     2565.72     2782.31    142.89 o
   3  -1   3     1534.55     1613.59     83.84 o
   4  -1   3     1066.82     1108.40     35.06 o
   5  -1   3       39.28       42.23      1.89 o
   6  -1   3       49.55       47.31      4.16 o
   7  -1   3       41.93       53.48      3.86 o
   8  -1   3        1.34        3.07      2.22 o
   9  -1   3        7.55       11.57      3.11 o
 -11   0   3      240.05      245.82     11.28 o
 -10   0   3      185.26      169.69      8.73 o
  -9   0   3      363.98      361.81     12.68 o
  -8   0   3      414.18      379.63     12.52 o
  -7   0   3      680.52      666.03     18.85 o
  -6   0   3      566.07      503.02     22.02 o
  -5   0   3     2064.05     2086.53     50.40 o
  -4   0   3       17.19       23.76      1.95 o
  -3   0   3      346.27      332.49      6.48 o
  -2   0   3      700.70      726.22     24.73 o
  -1   0   3      255.57      248.62      8.17 o
   0   0   3      282.21      270.53      6.14 o
   1   0   3      113.85      107.42      3.78 o
   2   0   3      193.85      172.77      3.83 o
   3   0   3      747.76      751.97     24.03 o
   4   0   3     1258.53     1257.15     29.07 o
   5   0   3     1391.31     1305.63     69.61 o
   6   0   3     1762.29     1648.90     48.15 o
   7   0   3      534.69      484.83      8.67 o
   8   0   3      475.44      483.88      9.02 o
   9   0   3      246.35      256.75      6.28 o
 -11   1   3       84.05       80.56      5.97 o
 -10   1   3       70.71       69.01      3.46 o
  -9   1   3       48.65       48.59      4.86 o
  -8   1   3        8.42        6.55      2.05 o
  -7   1   3       79.84       79.55      3.36 o
  -6   1   3       22.96       18.98      4.94 o
  -5   1   3     1093.73     1134.96     20.60 o
  -4   1   3      372.24      346.64      6.85 o
  -3   1   3     3156.82     3495.23     60.58 o
  -2   1   3     3792.47     4342.29    106.63 o
  -1   1   3     3365.44     3829.83    104.91 o
   0   1   3     7293.67     8105.46    280.48 o
   1   1   3     1448.60     1496.88     37.81 o
   2   1   3     2922.68     3228.26     99.32 o
   3   1   3     1446.93     1453.87     21.50 o
   4   1   3     1086.97     1058.20     13.56 o
   5   1   3       79.99       84.78      3.36 o
   6   1   3       42.52       34.14      2.50 o
   7   1   3       39.64       38.83      4.15 o
   8   1   3        0.62       -0.62      2.40 o
   9   1   3        5.39        4.48      2.97 o
 -10   2   3      235.33      229.75     11.15 o
  -9   2   3      456.51      463.25      9.79 o
  -8   2   3      431.69      420.85      9.82 o
  -7   2   3      440.33      448.48     15.48 o
  -6   2   3      887.38      896.35     11.90 o
  -5   2   3     1207.32     1228.67     24.16 o
  -4   2   3      640.39      692.83      9.05 o
  -3   2   3        2.77        2.23      0.90 o
  -2   2   3      576.88      617.71     22.01 o
  -1   2   3      539.88      641.42     10.07 o
   0   2   3      158.95      181.59     12.54 o
   1   2   3      334.87      400.47      6.21 o
   2   2   3       46.05       61.50      2.68 o
   3   2   3       39.62       34.11      1.38 o
   4   2   3      267.54      283.43      5.16 o
   5   2   3      941.75      962.20     14.92 o
   6   2   3      121.92      118.26      3.45 o
   7   2   3      428.92      417.61      9.36 o
   8   2   3      188.03      177.97      7.99 o
   9   2   3      104.60      101.77      5.17 o
 -10   3   3       25.69       26.61      5.62 o
  -9   3   3        5.50        2.59      2.78 o
  -8   3   3        1.78        1.60      1.76 o
  -7   3   3       15.86       18.79      1.87 o
  -6   3   3      298.26      291.54     13.91 o
  -5   3   3      437.04      429.75     13.21 o
  -4   3   3      456.06      451.29     30.44 o
  -3   3   3     1791.15     1944.87     48.78 o
  -2   3   3      435.10      402.65     10.79 o
  -1   3   3     4706.70     5598.22     82.57 o
   0   3   3     1046.39     1030.66     15.13 o
   1   3   3     2261.54     2470.94     60.29 o
   2   3   3      885.12      967.62     17.02 o
   3   3   3      498.08      525.42     12.09 o
   4   3   3      282.77      295.56     11.26 o
   5   3   3       47.80       52.61      2.30 o
   6   3   3       33.73       33.54      2.27 o
   7   3   3       16.01       16.84      2.64 o
   8   3   3        9.64       10.12      2.41 o
   9   3   3        3.99        3.10      3.67 o
  -9   4   3      103.81       97.48      8.61 o
  -8   4   3      350.49      329.58     33.16 o
  -7   4   3      239.11      237.32     15.53 o
  -6   4   3      434.41      426.58     11.98 o
  -5   4   3      140.71      147.92      7.30 o
  -4   4   3      150.98      150.13      3.37 o
  -3   4   3      336.88      329.48      9.75 o
  -2   4   3       20.28       23.64      1.12 o
  -1   4   3       90.89       95.62      2.92 o
   0   4   3       30.42       26.91      1.32 o
   1   4   3      144.98      144.08      3.09 o
   2   4   3      195.12      195.59      3.94 o
   3   4   3      362.13      362.29     16.79 o
   4   4   3      161.06      168.87      3.95 o
   5   4   3      424.51      419.11      7.75 o
   6   4   3       98.19       98.96      5.66 o
   7   4   3      392.84      368.28      7.57 o
   8   4   3       83.29       86.38      4.93 o
  -9   5   3        4.83        3.19      3.25 o
  -8   5   3        0.48       -0.64      2.87 o
  -7   5   3       10.87       10.79      2.65 o
  -6   5   3       16.74       11.97      2.44 o
  -5   5   3      274.85      255.68      5.33 o
  -4   5   3      340.97      349.10      8.17 o
  -3   5   3      199.64      208.05      3.75 o
  -2   5   3      621.67      612.93      8.47 o
  -1   5   3      687.17      735.84      9.99 o
   0   5   3     1087.66     1206.09     15.65 o
   1   5   3      446.17      441.25     11.58 o
   2   5   3      321.60      311.67      7.41 o
   3   5   3      154.85      173.68      9.47 o
   4   5   3       61.32       55.40      3.40 o
   5   5   3       12.06       12.63      4.44 o
   6   5   3       35.93       37.75      3.59 o
   7   5   3       30.65       31.35      3.77 o
  -8   6   3       81.21       99.38      5.33 o
  -7   6   3       38.44       36.85      2.91 o
  -6   6   3      109.90      101.10      3.76 o
  -5   6   3       99.16       89.42      3.36 o
  -4   6   3       23.65       25.71      2.75 o
  -3   6   3       96.28       85.21      6.78 o
  -2   6   3       66.31       58.87      2.48 o
  -1   6   3      133.78      123.97      7.19 o
   0   6   3       53.76       55.43      3.20 o
   1   6   3      191.85      180.52      6.41 o
   2   6   3       65.51       59.13      2.92 o
   3   6   3       37.62       40.70      3.27 o
   4   6   3      227.99      223.12     14.59 o
   5   6   3       26.90       25.85      3.42 o
   6   6   3       42.48       42.61      3.97 o
  -6   7   3       24.92       32.60      6.22 o
  -5   7   3       55.65       56.86      3.82 o
  -4   7   3       86.84       98.64      6.30 o
  -3   7   3       99.58      107.66      7.47 o
  -2   7   3      153.74      160.71      5.61 o
  -1   7   3      296.03      280.00     19.41 o
   0   7   3      341.00      365.49     13.19 o
   1   7   3      112.81      114.75      3.93 o
   2   7   3      237.05      225.04      5.42 o
   3   7   3        0.51        3.14      2.31 o
   4   7   3       68.66       74.88      3.57 o
   5   7   3        8.81       15.55      3.41 o
  -4   8   3       54.14       59.09      6.28 o
  -3   8   3       54.81       55.44      4.17 o
  -2   8   3       21.10       21.08      3.38 o
  -1   8   3       31.52       31.33      9.43 o
   0   8   3        7.13       12.39      4.54 o
   1   8   3       11.34       18.99      3.31 o
   2   8   3       62.69       56.23      4.12 o
  -3  -3   4      173.70      148.04      5.14 o
  -2  -3   4      883.64      814.35     21.21 o
   8  -3   4       22.30       24.28      3.37 o
  -6  -2   4      408.51      356.49     31.07 o
  -5  -2   4     2056.63     2045.39    170.20 o
  -4  -2   4     2053.50     2041.37    207.55 o
  -3  -2   4     1825.92     1635.60     40.82 o
  -2  -2   4     2472.58     2471.27     61.11 o
  -1  -2   4     1522.37     1509.16     37.83 o
   0  -2   4      323.50      319.00      9.01 o
   1  -2   4      930.64     1113.78     87.62 o
   5  -2   4      553.55      608.27     11.84 o
   6  -2   4      241.68      263.66      6.50 o
   7  -2   4      182.61      204.17      5.98 o
   8  -2   4       93.45      103.80      4.88 o
   9  -2   4      143.15      164.02      8.27 o
 -10  -1   4      187.11      217.08      9.89 o
  -9  -1   4      264.46      278.23     10.72 o
  -8  -1   4       49.06       51.98      4.54 o
  -7  -1   4       27.25       30.93      3.43 o
  -6  -1   4        9.25       15.08      3.47 o
  -5  -1   4      125.61      107.12      7.47 o
  -4  -1   4       28.57       25.59      2.03 o
  -3  -1   4     1024.82     1005.77     86.90 o
  -2  -1   4     2437.08     2435.86    234.56 o
  -1  -1   4     2630.47     2660.57    106.03 o
   0  -1   4     1873.91     1883.50     73.04 o
   1  -1   4     2536.94     2692.91    193.99 o
   2  -1   4      175.13      155.02      3.22 o
   3  -1   4     1041.78     1046.77     39.14 o
   4  -1   4     1006.85     1040.92     27.97 o
   5  -1   4     2380.58     2373.21     99.57 o
   6  -1   4      467.37      462.39      9.57 o
   7  -1   4      337.63      321.57     10.63 o
   8  -1   4        2.14        2.22      2.22 o
   9  -1   4        3.36        1.35      3.45 o
 -11   0   4        5.40        8.81      5.10 o
 -10   0   4       43.43       52.50      5.46 o
  -9   0   4       79.89       82.59      5.82 o
  -8   0   4      246.40      234.90      8.97 o
  -7   0   4     1094.90     1020.15     51.30 o
  -6   0   4     1180.78     1130.51     29.28 o
  -5   0   4     2566.48     2692.64     74.38 o
  -4   0   4     2141.45     2239.56     79.10 o
  -3   0   4     2211.19     2324.32     40.80 o
  -2   0   4      467.40      461.22     11.37 o
  -1   0   4      795.22      794.27     36.43 o
   0   0   4     2978.28     3067.43     43.44 o
   1   0   4        1.12        5.16      2.05 o
   2   0   4      982.41     1126.38     48.72 o
   3   0   4     1204.92     1267.45     18.56 o
   4   0   4      134.77      117.48      2.89 o
   5   0   4      179.23      189.13      8.95 o
   6   0   4      513.73      461.04     16.26 o
   7   0   4       90.95       93.38      4.21 o
   8   0   4       44.44       46.29      4.78 o
   9   0   4       56.53       63.23     11.62 o
 -11   1   4      105.81      108.02      4.47 o
 -10   1   4      184.22      173.43      8.69 o
  -9   1   4      254.49      272.89     10.64 o
  -8   1   4       70.37       62.18      4.74 o
  -7   1   4       32.22       33.48      3.47 o
  -6   1   4        8.91        6.98      2.27 o
  -5   1   4      136.98      128.23      5.18 o
  -4   1   4       39.13       32.33      2.39 o
  -3   1   4      941.13     1010.70     25.91 o
  -2   1   4     2390.81     2573.41    139.27 o
  -1   1   4     2495.49     2721.64    190.35 o
   0   1   4     1742.98     1818.84     31.86 o
   1   1   4     2420.37     2690.83     61.96 o
   2   1   4      387.58      386.75      6.26 o
   3   1   4     1042.12     1062.08     20.96 o
   4   1   4      987.16      969.37     14.61 o
   5   1   4     2301.51     2175.01     39.16 o
   6   1   4      489.40      437.01      9.77 o
   7   1   4      314.92      269.45      7.81 o
   8   1   4        2.03       -2.01      2.45 o
   9   1   4        5.44       11.08      3.34 o
 -10   2   4       39.26       34.30      3.44 o
  -9   2   4      217.39      204.20      8.26 o
  -8   2   4      318.76      307.38      9.71 o
  -7   2   4      899.17      926.08     29.50 o
  -6   2   4      306.03      293.55      7.53 o
  -5   2   4     1977.81     2143.04     37.91 o
  -4   2   4     2077.13     2262.26     39.72 o
  -3   2   4     2057.26     2249.02     24.69 o
  -2   2   4     2981.94     3431.49     45.16 o
  -1   2   4     1483.39     1674.99     24.02 o
   0   2   4      366.30      386.73     23.58 o
   1   2   4      846.46      985.33     18.02 o
   2   2   4      197.23      224.41      4.04 o
   3   2   4       59.60       61.21      3.01 o
   4   2   4      254.51      256.07      6.10 o
   5   2   4      534.01      549.35     11.62 o
   6   2   4      234.50      232.10      6.57 o
   7   2   4      189.11      197.32      6.30 o
   8   2   4      116.04      110.60      5.14 o
   9   2   4      112.96      111.70      5.62 o
 -10   3   4       72.41       67.86      4.58 o
  -9   3   4       94.12       76.05      4.32 o
  -8   3   4       59.14       61.26      3.03 o
  -7   3   4       75.96       76.26      2.42 o
  -6   3   4      107.55      102.70      7.40 o
  -5   3   4       13.07       15.38      2.66 o
  -4   3   4      779.37      811.73     43.00 o
  -3   3   4      246.46      239.96      3.82 o
  -2   3   4      770.63      796.86     10.88 o
  -1   3   4      151.15      140.88      2.31 o
   0   3   4      704.99      762.15     14.31 o
   1   3   4      833.09      829.59     21.76 o
   2   3   4     1410.04     1544.46     27.61 o
   3   3   4      570.39      540.81     18.65 o
   4   3   4      696.53      721.59     16.47 o
   5   3   4      332.23      336.09      9.44 o
   6   3   4       87.64       92.12      3.31 o
   7   3   4       77.71       80.21      3.37 o
   8   3   4       35.68       37.01      4.92 o
  -9   4   4       94.78       98.44     10.44 o
  -8   4   4      131.91      141.20     12.89 o
  -7   4   4      169.09      160.07     14.21 o
  -6   4   4      174.05      171.25      9.47 o
  -5   4   4      495.12      485.73     23.54 o
  -4   4   4      477.05      472.48     17.75 o
  -3   4   4     1281.78     1259.79     18.31 o
  -2   4   4      873.58      872.32     11.39 o
  -1   4   4      303.01      316.04      4.65 o
   0   4   4      245.13      256.99      3.94 o
   1   4   4       66.29       62.01      1.86 o
   2   4   4      329.52      354.01      6.19 o
   3   4   4      119.21      114.78      3.05 o
   4   4   4       36.98       28.06      2.72 o
   5   4   4      119.01      111.57      4.72 o
   6   4   4      108.91       96.77      7.69 o
   7   4   4      166.39      176.81     14.19 o
   8   4   4       54.35       60.05      5.46 o
  -9   5   4       18.59       15.93      3.61 o
  -8   5   4       42.10       41.82      4.82 o
  -7   5   4        5.93        7.26      2.71 o
  -6   5   4        2.28        3.88      1.85 o
  -5   5   4       14.36       18.31      1.83 o
  -4   5   4      395.64      376.71     12.89 o
  -3   5   4      361.37      358.20     10.10 o
  -2   5   4      225.90      229.46      4.61 o
  -1   5   4        6.72        7.82      1.48 o
   0   5   4      607.45      653.25     11.53 o
   1   5   4      649.86      611.42     10.11 o
   2   5   4      809.66      835.91     16.58 o
   3   5   4      984.66     1002.19     80.16 o
   4   5   4      136.48      148.81     13.97 o
   5   5   4      208.60      223.21      8.21 o
   6   5   4       10.90       12.42      3.23 o
   7   5   4       33.74       39.54      4.14 o
  -8   6   4      152.34      160.53     11.56 o
  -7   6   4       61.93       56.33      4.12 o
  -6   6   4      126.84      119.71     11.48 o
  -5   6   4      249.60      245.94     24.26 o
  -4   6   4      298.35      280.67      8.37 o
  -3   6   4      356.23      354.84      8.66 o
  -2   6   4      275.81      252.49      6.84 o
  -1   6   4      139.93      142.67      6.20 o
   0   6   4      382.67      377.21      7.09 o
   1   6   4       18.63       18.75      1.95 o
   2   6   4        0.26        0.49      1.68 o
   3   6   4       27.66       24.78      2.94 o
   4   6   4       63.74       58.97      6.76 o
   5   6   4       61.76       62.15      4.35 o
   6   6   4       23.78       19.08      4.62 o
  -6   7   4        5.57        4.21      3.12 o
  -5   7   4        3.12        0.42      2.84 o
  -4   7   4        8.38       11.43      3.31 o
  -3   7   4       60.78       67.24      4.02 o
  -2   7   4       33.01       35.66      3.34 o
  -1   7   4       55.09       55.73      3.61 o
   0   7   4       50.51       59.43      3.87 o
   1   7   4       95.69       93.46      4.48 o
   2   7   4      179.76      175.57      4.96 o
   3   7   4       46.28       47.64      5.27 o
   4   7   4       36.59       30.98      2.87 o
  -3   8   4       19.70       20.65      5.46 o
  -2   8   4       29.45       32.63      5.32 o
  -1   8   4        7.28        6.64      3.09 o
   0   8   4       30.77       30.54      3.68 o
   1   8   4       18.69       18.26      3.42 o
   2   8   4       14.00       10.48      3.29 o
  -6  -3   5      167.72      155.46      5.82 o
  -5  -3   5      162.05      154.14      5.66 o
  -4  -3   5       99.45       97.02      4.30 o
  -3  -3   5       80.53       76.41      3.87 o
  -2  -3   5      376.51      376.68     10.96 o
  -1  -3   5      518.58      463.22     13.11 o
   0  -3   5      691.66      676.99     18.22 o
   2  -3   5     1129.74     1355.42     23.39 o
   4  -3   5      555.64      635.49     11.97 o
   5  -3   5      414.65      440.95     12.28 o
  -8  -2   5      244.78      262.56     10.08 o
  -7  -2   5      433.18      440.74     13.71 o
  -6  -2   5     1186.79     1084.72    127.57 o
  -5  -2   5      410.86      373.70     55.80 o
  -4  -2   5     2411.28     2383.41    308.20 o
  -3  -2   5     1646.21     1566.57    144.51 o
  -2  -2   5     1357.14     1216.82     31.01 o
  -1  -2   5      437.85      356.07     10.16 o
   0  -2   5      824.05      787.76     20.65 o
   1  -2   5      575.03      600.08     59.93 o
   2  -2   5      107.58      103.75      4.42 o
   3  -2   5      252.66      248.57     13.23 o
   4  -2   5       25.59       26.57      3.21 o
   5  -2   5       24.63       25.62      2.17 o
   6  -2   5       53.11       50.28      8.21 o
   7  -2   5      135.91      151.11      7.79 o
   8  -2   5       88.01      110.22      5.03 o
 -10  -1   5       37.47       35.95      5.02 o
  -9  -1   5      288.76      332.84     12.08 o
  -8  -1   5      394.94      389.56     12.84 o
  -7  -1   5      816.24      850.03     23.32 o
  -6  -1   5      229.41      203.47     11.64 o
  -5  -1   5      259.35      244.78     22.96 o
  -4  -1   5       41.01       40.75      3.33 o
  -3  -1   5      232.76      253.56      7.62 o
  -2  -1   5      104.96      104.56      9.63 o
  -1  -1   5     1078.25     1082.04     50.15 o
   0  -1   5      890.23      876.17     22.78 o
   1  -1   5     1911.04     1981.46    105.12 o
   2  -1   5     1931.14     1982.06    143.50 o
   3  -1   5     1078.00     1093.00     37.02 o
   4  -1   5      347.85      341.35      7.51 o
   5  -1   5      654.64      615.30     42.93 o
   6  -1   5      375.41      368.25     29.92 o
   7  -1   5      172.15      169.26      5.84 o
   8  -1   5      111.37      117.09      5.45 o
   9  -1   5       20.21       24.08      5.50 o
 -11   0   5        4.26       15.71      5.02 o
 -10   0   5       42.63       47.43      5.30 o
  -9   0   5      113.91      110.53      6.78 o
  -8   0   5       83.54       94.99      5.78 o
  -7   0   5      449.30      430.24      9.12 o
  -6   0   5     1145.36     1064.10     19.75 o
  -5   0   5     1103.58     1113.55     32.21 o
  -4   0   5     1221.05     1251.78     24.51 o
  -3   0   5     2955.42     3083.56     43.86 o
  -2   0   5     2265.61     2514.39     78.01 o
  -1   0   5     1372.10     1499.59     25.33 o
   0   0   5      548.18      546.84      8.28 o
   1   0   5      704.02      694.34     30.12 o
   2   0   5      981.85     1015.94     50.33 o
   3   0   5      317.16      308.18     13.48 o
   4   0   5       22.28       24.51      2.55 o
   5   0   5      303.45      282.46     19.21 o
   6   0   5        6.84        8.07      2.31 o
   7   0   5       42.51       49.82      4.29 o
   8   0   5      242.04      233.11      7.93 o
   9   0   5       62.16       59.66      4.64 o
 -11   1   5       84.13       86.06     10.06 o
 -10   1   5       68.73       83.23      6.38 o
  -9   1   5      292.36      300.35     11.32 o
  -8   1   5      413.20      422.72     13.59 o
  -7   1   5      805.15      855.61     23.68 o
  -6   1   5      292.69      322.11     10.44 o
  -5   1   5      245.42      262.32      8.57 o
  -4   1   5       48.53       52.86      3.31 o
  -3   1   5      220.73      258.53     12.84 o
  -2   1   5       73.91       71.14      2.71 o
  -1   1   5     1037.91     1167.17     20.81 o
   0   1   5      815.47      856.28     27.91 o
   1   1   5     1985.70     2184.37     31.40 o
   2   1   5     1748.43     1813.87     35.62 o
   3   1   5     1158.45     1226.68     32.56 o
   4   1   5      288.98      293.73      7.98 o
   5   1   5      543.07      537.69     23.48 o
   6   1   5      403.31      375.55     21.82 o
   7   1   5      144.22      127.51     12.24 o
   8   1   5      109.65      106.09     13.09 o
   9   1   5        8.51        6.21      4.44 o
 -10   2   5       48.70       38.61      2.97 o
  -9   2   5       21.08       20.65      2.30 o
  -8   2   5      236.28      228.74      8.58 o
  -7   2   5      532.10      560.04     16.94 o
  -6   2   5     1119.98     1195.37     21.94 o
  -5   2   5      553.09      594.01     11.38 o
  -4   2   5     2090.87     2378.32     59.87 o
  -3   2   5     1468.53     1477.90     77.77 o
  -2   2   5     1199.12     1249.55     15.52 o
  -1   2   5      477.35      470.01     27.90 o
   0   2   5      944.89      981.74     43.23 o
   1   2   5      580.04      623.51     22.18 o
   2   2   5       73.55       67.17      3.15 o
   3   2   5      245.13      238.15      4.66 o
   4   2   5       23.62       25.61      1.66 o
   5   2   5       27.35       31.79      5.02 o
   6   2   5       63.43       56.29      3.55 o
   7   2   5      124.95      133.55      6.38 o
   8   2   5       95.10      103.12      5.21 o
 -10   3   5       63.99       60.36      3.54 o
  -9   3   5      134.14      127.31     11.88 o
  -8   3   5       91.31       96.74      3.80 o
  -7   3   5      299.58      289.28      9.55 o
  -6   3   5      139.15      125.13      7.11 o
  -5   3   5      154.19      159.67      7.77 o
  -4   3   5      115.20      127.34      4.19 o
  -3   3   5       89.86       98.19      2.78 o
  -2   3   5      348.65      377.18      5.19 o
  -1   3   5      513.17      495.86      7.77 o
   0   3   5      718.21      809.21     45.38 o
   1   3   5     1237.97     1292.45     26.93 o
   2   3   5     1184.02     1252.85     23.27 o
   3   3   5     1040.23     1122.40     21.78 o
   4   3   5      587.89      607.06     12.65 o
   5   3   5      384.43      369.30     19.53 o
   6   3   5      258.25      254.62      7.33 o
   7   3   5      210.32      208.32      6.98 o
   8   3   5       17.56       11.80      4.94 o
  -9   4   5       59.48       62.89     11.44 o
  -8   4   5      132.40      146.14     13.61 o
  -7   4   5      290.10      282.61     27.84 o
  -6   4   5      698.98      739.01     21.52 o
  -5   4   5      483.24      462.62     19.24 o
  -4   4   5      487.29      470.65     15.79 o
  -3   4   5      574.29      557.80      9.01 o
  -2   4   5      953.61      967.71     14.60 o
  -1   4   5      758.81      744.87     40.65 o
   0   4   5      209.50      192.73      3.94 o
   1   4   5      928.62      966.85     21.90 o
   2   4   5      274.88      264.84     11.44 o
   3   4   5      326.02      342.46      9.27 o
   4   4   5       75.71       69.64      9.55 o
   5   4   5      110.96      118.07      6.28 o
   6   4   5       49.70       43.02      3.76 o
   7   4   5       12.10       14.13      3.42 o
  -9   5   5       21.01       22.72      5.70 o
  -8   5   5       35.05       34.92      5.34 o
  -7   5   5       72.73       69.11      4.42 o
  -6   5   5       27.74       23.39      3.19 o
  -5   5   5      121.84      108.78      4.46 o
  -4   5   5      101.04       82.93      3.73 o
  -3   5   5        0.35        1.57      1.95 o
  -2   5   5      134.61      150.75      4.76 o
  -1   5   5      112.35      124.98      4.38 o
   0   5   5      160.51      155.72      3.84 o
   1   5   5      246.57      254.40     18.06 o
   2   5   5      238.14      225.77     12.76 o
   3   5   5      495.72      495.24     11.66 o
   4   5   5      174.35      175.27      6.06 o
   5   5   5      130.74      140.44      5.76 o
   6   5   5       37.80       32.43      3.87 o
   7   5   5        8.75        8.73      4.11 o
  -7   6   5      115.51      119.39      5.37 o
  -6   6   5       71.26       75.19      4.28 o
  -5   6   5       67.84       70.87      4.00 o
  -4   6   5      164.80      165.22      5.65 o
  -3   6   5       95.24       93.00      6.24 o
  -2   6   5      191.11      188.22      5.87 o
  -1   6   5      146.44      151.16      5.23 o
   0   6   5      113.28      121.08      4.72 o
   1   6   5      236.79      239.96      6.84 o
   2   6   5       73.62       71.55      3.40 o
   3   6   5        3.83       10.42      2.71 o
   4   6   5        7.54        8.51      3.07 o
   5   6   5       11.78       17.98      3.46 o
  -6   7   5       41.60       34.89      3.90 o
  -5   7   5        9.70       12.76      3.31 o
  -4   7   5       39.70       31.66      5.72 o
  -3   7   5        0.85       -2.40      2.65 o
  -2   7   5        0.94        1.83      4.27 o
  -1   7   5       61.82       64.83      5.42 o
   0   7   5        6.61        3.09      2.87 o
   1   7   5       72.21       70.37      5.40 o
   2   7   5       68.72       68.97      4.35 o
   3   7   5      149.06      151.71      6.21 o
   4   7   5       98.43       99.48      6.36 o
  -2   8   5      139.94      141.61      6.13 o
  -1   8   5        9.68        8.49      3.13 o
   0   8   5       52.47       57.78      4.35 o
  -6  -3   6     1201.80     1019.19     26.75 o
  -5  -3   6       80.76       67.56      3.95 o
  -4  -3   6      483.24      421.01     12.32 o
  -3  -3   6      182.98      162.83      6.22 o
  -2  -3   6      185.39      173.47      6.30 o
  -1  -3   6       70.77       62.26      3.95 o
   0  -3   6      906.23      858.44     22.96 o
   1  -3   6       65.37       64.06      3.91 o
  -9  -2   6       33.55       42.13      4.78 o
  -8  -2   6       12.65       14.99      3.67 o
  -7  -2   6       41.60       39.50      3.71 o
  -6  -2   6      247.64      238.31     30.79 o
  -5  -2   6      283.55      271.00     22.88 o
  -4  -2   6      793.21      744.93     96.20 o
  -3  -2   6     2066.87     2056.45    226.19 o
  -2  -2   6     1636.84     1625.24    103.32 o
  -1  -2   6     2300.19     2092.96     52.54 o
   0  -2   6     1553.29     1420.91     36.19 o
   1  -2   6     1525.28     1497.33     60.69 o
   2  -2   6      747.34      763.77     46.33 o
   3  -2   6      741.87      717.68     38.80 o
   4  -2   6      215.06      201.19      5.41 o
   5  -2   6       45.97       39.50      5.40 o
   6  -2   6        9.34        7.89      3.11 o
 -11  -1   6      136.06      152.71      9.45 o
 -10  -1   6      260.66      302.74     12.12 o
  -9  -1   6      251.98      255.67     10.32 o
  -8  -1   6      545.14      565.82     17.02 o
  -7  -1   6      694.40      623.11     37.49 o
  -6  -1   6      407.79      366.33     47.49 o
  -5  -1   6      440.88      398.23     35.52 o
  -4  -1   6      380.45      363.09     46.96 o
  -3  -1   6      444.38      439.58     35.79 o
  -2  -1   6      641.15      625.21     58.20 o
  -1  -1   6      176.37      178.69     10.53 o
   0  -1   6      497.43      500.86     16.49 o
   1  -1   6       95.81       89.42      3.38 o
   2  -1   6      823.63      842.00     55.81 o
   3  -1   6      385.38      391.38     16.82 o
   4  -1   6      457.49      429.20      7.61 o
   5  -1   6       60.92       60.79      3.10 o
   6  -1   6      452.17      428.45     22.72 o
   7  -1   6      278.26      258.68     14.27 o
   8  -1   6      422.15      420.49     10.72 o
 -11   0   6       14.07       18.54      5.18 o
 -10   0   6       15.17       11.84      4.23 o
  -9   0   6        1.49        1.99      3.31 o
  -8   0   6        3.74        8.33      3.15 o
  -7   0   6       42.79       45.67      2.55 o
  -6   0   6       17.94       15.78      2.39 o
  -5   0   6     1415.27     1379.86     57.86 o
  -4   0   6     1593.34     1721.44     25.01 o
  -3   0   6     1972.30     2096.20     30.14 o
  -2   0   6     2829.51     3157.75     44.94 o
  -1   0   6     1904.99     2061.74     62.74 o
   0   0   6     1093.72     1084.75     15.92 o
   1   0   6     1341.00     1343.98     21.12 o
   2   0   6      784.00      786.33     25.60 o
   3   0   6     1024.16     1045.30     58.96 o
   4   0   6       47.27       48.44      1.98 o
   5   0   6      151.10      132.00     17.82 o
   6   0   6       11.69       11.67      2.51 o
   7   0   6        0.02        4.83      2.60 o
   8   0   6        6.90       14.80      4.15 o
 -11   1   6      124.71      144.89      9.13 o
 -10   1   6      235.05      261.29     11.12 o
  -9   1   6      255.60      258.81     10.40 o
  -8   1   6      473.95      456.84     14.55 o
  -7   1   6      669.65      646.69     13.04 o
  -6   1   6      433.58      457.92     13.71 o
  -5   1   6      461.47      465.85     13.55 o
  -4   1   6      260.49      258.75     13.23 o
  -3   1   6      365.51      367.19     21.52 o
  -2   1   6      595.41      619.24     16.56 o
  -1   1   6      177.11      192.40      6.94 o
   0   1   6      479.23      493.63     13.17 o
   1   1   6      122.07      119.58      2.74 o
   2   1   6      751.79      801.15     32.65 o
   3   1   6      518.17      541.75      9.31 o
   4   1   6      551.17      541.51     13.20 o
   5   1   6      114.09      116.14      6.88 o
   6   1   6      480.17      447.05     18.56 o
   7   1   6      269.38      269.22     19.39 o
   8   1   6      451.47      433.75     19.83 o
 -10   2   6        0.45        0.83      2.26 o
  -9   2   6       34.93       33.66      3.86 o
  -8   2   6       11.08       11.56      3.71 o
  -7   2   6       57.73       56.12      4.58 o
  -6   2   6      265.07      288.15     10.12 o
  -5   2   6      284.74      310.55     10.24 o
  -4   2   6      707.68      713.01     36.07 o
  -3   2   6     1977.85     2125.36    100.91 o
  -2   2   6     1497.43     1626.84     31.27 o
  -1   2   6     2326.37     2480.89     43.68 o
   0   2   6     1793.39     1833.24     43.51 o
   1   2   6     1512.54     1590.00     33.38 o
   2   2   6      781.76      849.05     13.18 o
   3   2   6      620.73      647.68     10.50 o
   4   2   6      175.78      161.15      5.19 o
   5   2   6       41.40       46.25      3.41 o
   6   2   6       15.02       20.35      3.02 o
   7   2   6       45.01       38.06      3.78 o
   8   2   6       11.33       10.52      3.52 o
 -10   3   6      216.53      207.58     11.50 o
  -9   3   6      192.18      186.23      6.52 o
  -8   3   6      388.44      395.91     27.01 o
  -7   3   6      186.13      200.29      6.53 o
  -6   3   6     1269.07     1259.35     62.03 o
  -5   3   6       78.33       71.57      2.85 o
  -4   3   6      502.08      514.18     12.11 o
  -3   3   6      121.32      121.94      6.95 o
  -2   3   6      164.03      172.25      4.54 o
  -1   3   6       70.53       68.83      1.91 o
   0   3   6      840.85      897.12     20.47 o
   1   3   6       43.56       51.43      5.44 o
   2   3   6       95.12      100.31      3.89 o
   3   3   6      192.58      201.07      4.55 o
   4   3   6      380.11      397.93      9.43 o
   5   3   6      432.05      416.43      9.92 o
   6   3   6      129.87      115.11      7.04 o
   7   3   6      243.41      238.75     11.12 o
   8   3   6       64.79       64.33      6.42 o
  -9   4   6        0.41       -2.17      2.95 o
  -8   4   6       71.99       70.94      4.12 o
  -7   4   6       68.06       70.14      4.30 o
  -6   4   6      198.48      192.74     12.66 o
  -5   4   6      187.24      190.59     22.66 o
  -4   4   6      384.49      378.32      8.55 o
  -3   4   6      162.48      159.94      6.44 o
  -2   4   6      891.61      917.24     24.45 o
  -1   4   6     1935.09     2099.35     37.82 o
   0   4   6     1026.60     1070.88     23.26 o
   1   4   6      463.48      475.59     10.21 o
   2   4   6      246.36      265.07      9.45 o
   3   4   6      217.20      233.26     18.73 o
   4   4   6       23.81       27.05      3.85 o
   5   4   6       47.53       41.75      3.54 o
   6   4   6       18.39       18.99      3.45 o
   7   4   6        0.77       -0.38      4.48 o
  -8   5   6      140.87      145.96      9.71 o
  -7   5   6       78.74       82.24      8.29 o
  -6   5   6      253.43      237.86     12.99 o
  -5   5   6      141.58      142.41     10.90 o
  -4   5   6       82.56       79.92      3.78 o
  -3   5   6       88.78       80.63      3.73 o
  -2   5   6        2.93        3.25      2.12 o
  -1   5   6       29.60       32.10      2.79 o
   0   5   6        8.36       12.69      2.33 o
   1   5   6        3.31        0.44      2.11 o
   2   5   6       13.17       13.54      2.77 o
   3   5   6       10.04       12.62      4.90 o
   4   5   6      440.82      427.02     30.97 o
   5   5   6      186.81      193.45      6.83 o
   6   5   6      110.97      134.84     13.49 o
  -7   6   6       66.97       71.64      7.10 o
  -6   6   6       47.79       53.71      3.94 o
  -5   6   6       51.37       55.32      3.92 o
  -4   6   6       39.51       52.76      3.68 o
  -3   6   6      130.48      126.90      5.05 o
  -2   6   6      151.02      155.75      9.23 o
  -1   6   6      445.25      412.21      9.82 o
   0   6   6      162.65      158.42      5.51 o
   1   6   6      169.61      159.60      6.64 o
   2   6   6       74.89       73.17      4.23 o
   3   6   6       43.82       46.94      3.83 o
   4   6   6       43.96       52.52      4.27 o
   5   6   6       13.45       16.58      5.10 o
  -5   7   6       15.70       15.49      3.52 o
  -4   7   6       10.58       13.46      3.22 o
  -3   7   6        7.66       11.79      3.14 o
  -2   7   6       21.96       22.95      3.20 o
  -1   7   6        5.79       12.44      5.08 o
   0   7   6       44.59       44.18      3.85 o
   1   7   6       56.39       55.12      4.04 o
   2   7   6       13.38       14.68      3.38 o
   3   7   6       28.49       35.44      4.07 o
  -5  -4   7       51.07       47.35      3.79 o
  -4  -4   7      272.35      250.28      8.93 o
  -3  -4   7      120.83       97.50      5.34 o
  -2  -4   7      250.64      194.64      7.53 o
  -6  -3   7      361.85      241.44      8.33 o
  -5  -3   7      648.87      409.53     12.44 o
  -4  -3   7      918.91      653.95     18.34 o
  -3  -3   7      675.64      570.60     16.34 o
  -2  -3   7      328.88      271.45      9.17 o
  -1  -3   7      908.41      823.72     22.40 o
   0  -3   7       90.12       97.06      5.02 o
   1  -3   7       98.75       84.78      4.82 o
  -9  -2   7       18.46       19.01      4.38 o
  -8  -2   7       25.37       29.62      3.95 o
  -7  -2   7       38.75       43.58      8.71 o
  -6  -2   7       78.56       71.41     10.50 o
  -5  -2   7      104.93      108.09     18.42 o
  -4  -2   7      284.42      278.24     35.38 o
  -3  -2   7      621.19      606.31     49.31 o
  -2  -2   7      764.05      676.67     52.04 o
  -1  -2   7      641.05      539.83     15.27 o
   0  -2   7     1040.79      930.35     24.63 o
   1  -2   7      548.02      498.40     15.23 o
   2  -2   7     1279.18     1184.82     30.89 o
   3  -2   7      256.60      213.61      7.57 o
   4  -2   7      658.56      606.92     18.30 o
   5  -2   7      274.12      249.09     10.32 o
 -10  -1   7      198.28      215.96     10.16 o
  -9  -1   7       71.86       72.83      5.62 o
  -8  -1   7      346.18      350.45     11.76 o
  -7  -1   7      360.78      331.63     38.27 o
  -6  -1   7      967.76      931.31     74.26 o
  -5  -1   7     1439.06     1402.70     78.21 o
  -4  -1   7     1608.52     1640.78    131.48 o
  -3  -1   7     1009.37     1023.91     68.24 o
  -2  -1   7      583.86      561.09     18.45 o
  -1  -1   7      545.36      538.19     21.13 o
   0  -1   7      418.52      416.93     19.81 o
   1  -1   7       84.94       74.90      2.05 o
   2  -1   7       46.22       44.35      1.91 o
   3  -1   7      291.39      291.41     14.07 o
   4  -1   7      207.27      222.57      5.74 o
   5  -1   7      265.80      250.49     22.48 o
   6  -1   7      100.44      100.46      4.59 o
   7  -1   7       62.79       70.17      4.31 o
   8  -1   7       15.71       10.68      5.74 o
 -10   0   7      127.23      132.50      7.69 o
  -9   0   7       64.86       77.81      5.78 o
  -8   0   7        1.78       -0.20      3.15 o
  -7   0   7      116.76      105.59      3.93 o
  -6   0   7      119.92      103.81      7.65 o
  -5   0   7       52.33       49.31      2.06 o
  -4   0   7      286.63      281.01      4.96 o
  -3   0   7      463.52      492.10      7.83 o
  -2   0   7     1020.51     1076.71     37.83 o
  -1   0   7      730.89      755.78     12.37 o
   0   0   7     1716.71     1782.52     25.82 o
   1   0   7     1007.11      933.88     14.04 o
   2   0   7      516.70      511.35     16.11 o
   3   0   7      911.35      857.25     62.21 o
   4   0   7      860.65      836.27     36.32 o
   5   0   7      232.06      222.25      7.67 o
   6   0   7       93.57       99.94      7.67 o
   7   0   7       71.72       63.51      4.98 o
   8   0   7      119.81      126.29      8.97 o
 -10   1   7      203.81      217.72     10.12 o
  -9   1   7       83.54       85.86      6.10 o
  -8   1   7      351.86      355.14     43.89 o
  -7   1   7      352.49      357.41     26.99 o
  -6   1   7      900.40      925.28     49.25 o
  -5   1   7     1548.20     1618.74     51.32 o
  -4   1   7     1628.20     1791.66     49.03 o
  -3   1   7     1006.59     1107.40     16.55 o
  -2   1   7      606.87      649.56     10.12 o
  -1   1   7      528.29      540.57      8.60 o
   0   1   7      422.59      423.51      7.01 o
   1   1   7       75.11       78.84      2.44 o
   2   1   7       40.48       42.29      1.86 o
   3   1   7      289.52      300.18      6.84 o
   4   1   7      195.51      203.64      7.25 o
   5   1   7      294.66      281.71     11.18 o
   6   1   7       85.56       86.46     10.20 o
   7   1   7       46.63       51.22      4.03 o
   8   1   7       24.69       21.92      3.86 o
 -10   2   7      131.97      127.57      7.39 o
  -9   2   7       15.02       23.36      4.70 o
  -8   2   7       26.32       30.33      4.46 o
  -7   2   7       46.51       47.95      4.54 o
  -6   2   7       83.90       88.31      9.49 o
  -5   2   7      123.13      131.81      5.16 o
  -4   2   7      345.67      398.47      9.41 o
  -3   2   7      722.56      772.81     19.75 o
  -2   2   7      756.54      741.03     14.01 o
  -1   2   7      596.35      615.48     11.91 o
   0   2   7      945.25     1004.20     67.80 o
   1   2   7      573.54      603.16      9.80 o
   2   2   7     1344.03     1364.53     20.55 o
   3   2   7      369.29      403.92      7.30 o
   4   2   7      703.95      729.07     38.43 o
   5   2   7      284.56      294.09      7.89 o
   6   2   7       84.66       83.11      4.55 o
   7   2   7       84.58       88.87      5.04 o
 -10   3   7       19.38       20.52      3.47 o
  -9   3   7      186.40      196.53      9.18 o
  -8   3   7      174.56      173.99      8.91 o
  -7   3   7      276.08      298.30     19.56 o
  -6   3   7      323.93      318.79     12.51 o
  -5   3   7      705.55      700.60     11.58 o
  -4   3   7      896.77      847.42     87.53 o
  -3   3   7      787.51      809.02     15.54 o
  -2   3   7      292.54      274.94      9.17 o
  -1   3   7      880.09      874.26     57.92 o
   0   3   7       57.63       58.62      3.55 o
   1   3   7      115.55      107.64      5.18 o
   2   3   7      174.20      178.14      9.17 o
   3   3   7       35.29       36.31      2.23 o
   4   3   7       81.63       85.63      4.12 o
   5   3   7      177.32      195.52     13.35 o
   6   3   7       78.68       80.18      4.72 o
   7   3   7       20.77       20.79      3.77 o
  -9   4   7       84.09       86.22      7.53 o
  -8   4   7       78.65       77.61     18.58 o
  -7   4   7       33.78       36.26      9.73 o
  -6   4   7        2.36       -3.26      2.17 o
  -5   4   7       55.14       63.43      3.85 o
  -4   4   7      260.08      279.30     17.34 o
  -3   4   7      148.15      140.00      8.19 o
  -2   4   7      177.19      159.94      4.78 o
  -1   4   7       97.43      100.01      3.98 o
   0   4   7      982.96     1034.25     39.62 o
   1   4   7      165.43      173.67      5.37 o
   2   4   7      336.49      352.63      8.65 o
   3   4   7      215.10      220.25      6.60 o
   4   4   7      346.30      373.41     12.44 o
   5   4   7      107.73      105.84      5.54 o
   6   4   7       47.20       48.37      4.50 o
  -8   5   7      287.99      312.56     31.51 o
  -7   5   7      116.98      117.81     14.65 o
  -6   5   7      177.10      194.41      6.39 o
  -5   5   7      326.03      321.78      8.30 o
  -4   5   7      176.42      166.97      5.59 o
  -3   5   7      381.13      353.22     13.69 o
  -2   5   7      245.54      227.53      6.27 o
  -1   5   7       53.70       55.98      4.64 o
   0   5   7       66.27       67.40      3.62 o
   1   5   7       23.29       23.09      4.15 o
   2   5   7       20.25       21.66      3.01 o
   3   5   7       12.44       10.22      3.95 o
   4   5   7       33.17       33.88      3.68 o
   5   5   7       72.63       68.84      9.19 o
  -7   6   7       19.03       26.51      3.77 o
  -6   6   7       32.62       35.95      7.29 o
  -5   6   7      108.55      131.33     11.98 o
  -4   6   7       70.99       71.22      4.21 o
  -3   6   7      139.51      143.67      5.46 o
  -2   6   7      160.95      154.08      5.58 o
  -1   6   7       88.09       83.35      4.96 o
   0   6   7      261.22      266.92      7.93 o
   1   6   7      231.24      237.42      9.71 o
   2   6   7      122.19      126.81     11.68 o
   3   6   7      187.39      194.35      9.55 o
   4   6   7       85.50       91.76      9.29 o
  -5   7   7      114.94      114.87      8.55 o
  -4   7   7       27.56       25.53      3.70 o
  -3   7   7       47.88       49.37      3.94 o
  -2   7   7       38.59       33.99      3.69 o
  -1   7   7       66.79       66.08      4.32 o
   0   7   7       10.77        5.66      3.07 o
   1   7   7       14.94       14.27      3.44 o
   2   7   7       18.63       12.85      6.32 o
  -6  -4   8       79.08       70.43      4.90 o
  -5  -4   8        6.41        6.78      2.79 o
  -4  -4   8        6.55       11.84      2.95 o
  -3  -4   8       71.71       66.13      4.58 o
  -2  -4   8      111.01      109.34      6.02 o
  -1  -4   8       38.67       33.84      3.75 o
  -7  -3   8      364.54      297.04     10.08 o
  -6  -3   8      384.89      312.99     10.52 o
  -5  -3   8      332.31      284.48      9.77 o
  -4  -3   8     1003.15      790.12     22.00 o
  -3  -3   8      446.24      369.19     11.88 o
  -2  -3   8      752.59      630.32     18.06 o
  -1  -3   8      155.65      132.46      6.22 o
   0  -3   8     1162.39     1073.80     28.78 o
   1  -3   8      203.26      179.29      7.25 o
   2  -3   8      127.10      107.15      5.54 o
 -10  -2   8      108.34      113.12      7.57 o
  -9  -2   8       93.73      108.34      6.82 o
  -8  -2   8      148.66      174.55      8.13 o
  -7  -2   8      137.50      133.20      9.91 o
  -6  -2   8       53.11       58.42      9.23 o
  -5  -2   8      103.57       87.55     11.32 o
  -4  -2   8       42.00       39.53      4.72 o
  -3  -2   8        9.86        9.49      2.59 o
  -2  -2   8      317.81      256.90      8.77 o
  -1  -2   8      635.59      549.12     15.78 o
   0  -2   8      583.30      514.36     14.87 o
   1  -2   8      597.18      537.15     10.82 o
   2  -2   8     1135.88     1054.71     28.06 o
   3  -2   8      373.52      318.07     15.23 o
   4  -2   8      306.31      314.30     11.60 o
   5  -2   8      216.00      191.53      9.37 o
 -10  -1   8       18.21       16.94      4.66 o
  -9  -1   8      167.71      172.64      8.37 o
  -8  -1   8      221.64      214.41      8.61 o
  -7  -1   8      649.59      593.50     26.25 o
  -6  -1   8      773.33      760.53     45.76 o
  -5  -1   8      608.46      563.89     79.50 o
  -4  -1   8      493.12      532.58     36.75 o
  -3  -1   8      943.28      940.64     74.08 o
  -2  -1   8      880.31      867.03     19.90 o
  -1  -1   8      489.15      454.78     21.27 o
   0  -1   8     1557.53     1611.21     75.60 o
   1  -1   8      320.97      315.30      7.26 o
   2  -1   8      244.59      221.66     14.04 o
   3  -1   8      206.29      183.98      8.21 o
   4  -1   8       38.60       38.26      2.19 o
   5  -1   8        3.23        1.87      3.39 o
   6  -1   8       14.64       14.39      4.78 o
   7  -1   8       24.02       14.83      5.06 o
 -10   0   8      222.66      219.75      9.93 o
  -9   0   8      206.58      240.56      9.89 o
  -8   0   8      241.58      247.32      6.58 o
  -7   0   8       79.29      100.47     17.04 o
  -6   0   8      114.98      125.12     12.20 o
  -5   0   8      738.81      704.82    108.58 o
  -4   0   8      191.96      205.02      7.16 o
  -3   0   8        7.34        7.17      1.10 o
  -2   0   8      467.85      492.47      7.92 o
  -1   0   8      672.87      716.55     11.04 o
   0   0   8      684.43      718.25     11.09 o
   1   0   8      713.59      752.55     11.68 o
   2   0   8      340.41      332.79      8.47 o
   3   0   8      733.06      752.47     35.96 o
   4   0   8      385.73      370.81     20.35 o
   5   0   8      545.24      544.41     38.09 o
   6   0   8      181.54      174.72     33.30 o
   7   0   8       22.01       23.06      7.10 o
 -10   1   8       26.93       24.63      5.34 o
  -9   1   8      170.29      180.97      8.61 o
  -8   1   8      235.34      230.59     13.03 o
  -7   1   8      695.88      742.40     61.94 o
  -6   1   8      669.10      702.27     19.54 o
  -5   1   8      723.21      740.58     13.48 o
  -4   1   8      577.09      613.46     21.94 o
  -3   1   8     1070.61     1120.81     43.47 o
  -2   1   8      881.51      916.74     13.98 o
  -1   1   8      490.42      504.21      8.27 o
   0   1   8     1512.65     1588.46     23.44 o
   1   1   8      338.48      347.07      6.17 o
   2   1   8      252.04      243.56      4.90 o
   3   1   8      242.44      241.82      5.07 o
   4   1   8       41.51       43.89      3.21 o
   5   1   8        1.25        2.14      2.59 o
   6   1   8       19.57       21.80      4.13 o
   7   1   8       23.41       25.59      3.79 o
 -10   2   8      125.92      133.45      8.41 o
  -9   2   8       93.30      107.30      7.33 o
  -8   2   8      168.40      192.01      9.05 o
  -7   2   8      159.18      187.81     21.27 o
  -6   2   8       66.87       69.29     14.47 o
  -5   2   8      102.53      101.69      3.78 o
  -4   2   8       44.82       48.55      4.94 o
  -3   2   8        4.97        7.20      1.61 o
  -2   2   8      294.18      302.60      6.72 o
  -1   2   8      646.07      621.35     32.70 o
   0   2   8      499.50      521.44      8.73 o
   1   2   8      717.12      683.12     67.09 o
   2   2   8     1025.23     1073.71     25.32 o
   3   2   8      416.27      427.88      7.79 o
   4   2   8      258.83      288.80     15.71 o
   5   2   8      197.15      195.66     10.92 o
   6   2   8      130.94      128.05      5.83 o
   7   2   8       29.26       36.49      5.72 o
  -9   3   8       67.71       79.88      6.94 o
  -8   3   8      108.29      114.61     10.60 o
  -7   3   8      330.76      349.05     32.23 o
  -6   3   8      354.11      394.84     11.96 o
  -5   3   8      323.34      343.95     28.62 o
  -4   3   8     1019.99     1016.70     32.57 o
  -3   3   8      514.56      494.60     10.30 o
  -2   3   8      730.62      685.38     21.43 o
  -1   3   8      116.30      108.83      3.93 o
   0   3   8      979.80     1044.31     19.84 o
   1   3   8      182.22      184.69      9.73 o
   2   3   8      157.89      151.84      4.10 o
   3   3   8       28.59       27.94      3.51 o
   4   3   8       49.29       48.13      3.65 o
   5   3   8        8.24       10.56      3.25 o
   6   3   8       96.15      113.05      5.64 o
  -9   4   8       87.72       81.42     17.98 o
  -8   4   8      318.31      331.61     37.47 o
  -7   4   8      115.72      113.81      9.07 o
  -6   4   8       74.79       77.78      4.27 o
  -5   4   8        3.33        2.24      2.41 o
  -4   4   8        6.15        6.21      2.23 o
  -3   4   8       75.52       72.43      3.38 o
  -2   4   8      133.34      129.42      4.47 o
  -1   4   8       34.60       35.64      4.23 o
   0   4   8      423.99      472.02     10.44 o
   1   4   8      782.62      824.19     16.64 o
   2   4   8      470.14      490.59     13.83 o
   3   4   8      243.19      244.27     16.68 o
   4   4   8      119.00      120.45      5.37 o
   5   4   8      111.71      120.86      5.72 o
   6   4   8       35.72       39.16      4.51 o
  -8   5   8       20.85       23.94      3.94 o
  -7   5   8      172.48      195.66     11.44 o
  -6   5   8       85.36       89.36      8.05 o
  -5   5   8      252.10      271.55      7.62 o
  -4   5   8      314.80      319.71      8.31 o
  -3   5   8      295.57      276.83      7.27 o
  -2   5   8      266.68      249.98     13.07 o
  -1   5   8       55.36       57.31      4.11 o
   0   5   8       70.27       73.81      6.60 o
   1   5   8       74.73       81.87      7.21 o
   2   5   8      105.71      107.81      4.94 o
   3   5   8       27.24       31.97      3.52 o
   4   5   8        3.67        5.32      3.39 o
   5   5   8       71.35       70.00      5.00 o
  -6   6   8       28.89       27.38      3.80 o
  -5   6   8       14.80        8.63      3.22 o
  -4   6   8        6.35       12.05      3.19 o
  -3   6   8       13.76       14.94      3.53 o
  -2   6   8       72.61       84.82     10.44 o
  -1   6   8       17.81       19.25      3.18 o
   0   6   8       24.10       24.96      4.64 o
   1   6   8      138.03      158.73     14.01 o
   2   6   8       88.97       96.20      5.14 o
   3   6   8      106.62      111.39      5.65 o
  -4   7   8      126.22      125.79      7.29 o
  -3   7   8      110.51      103.19      7.73 o
  -2   7   8       47.80       57.90      6.54 o
  -1   7   8       65.19       67.41      4.58 o
   0   7   8       61.38       64.42      4.65 o
   1   7   8       59.16       62.99      6.26 o
  -6  -4   9      264.26      204.96      8.69 o
  -5  -4   9      121.21      101.68      6.46 o
  -4  -4   9       93.50       81.16      5.34 o
  -3  -4   9       66.75       51.74      4.62 o
  -2  -4   9       22.24       18.69      3.23 o
  -1  -4   9       86.52       89.05      5.62 o
   0  -4   9       26.97       23.16      3.55 o
  -7  -3   9       23.94       21.64      3.51 o
  -6  -3   9      266.46      211.26      8.41 o
  -5  -3   9      263.39      191.93      7.93 o
  -4  -3   9      431.31      371.14     12.24 o
  -3  -3   9      650.00      555.78     16.62 o
  -2  -3   9     1009.96      886.98     24.71 o
  -1  -3   9      801.05      707.84     20.37 o
   0  -3   9      727.17      649.21     18.77 o
   1  -3   9      385.89      343.20     11.48 o
   2  -3   9      361.27      318.88     11.04 o
 -10  -2   9      208.97      241.08     10.92 o
  -9  -2   9      385.28      437.35     14.87 o
  -8  -2   9      310.80      324.39     11.60 o
  -7  -2   9      366.32      362.22     40.98 o
  -6  -2   9      494.03      406.66     13.19 o
  -5  -2   9       65.96       58.95      4.54 o
  -4  -2   9      309.37      226.93      8.77 o
  -3  -2   9       72.61       54.45      4.27 o
  -2  -2   9      361.13      288.95     10.04 o
  -1  -2   9       34.11       27.74      3.31 o
   0  -2   9       11.88       10.64      2.67 o
   1  -2   9       48.91       42.60      2.50 o
   2  -2   9       50.43       42.07      3.15 o
   3  -2   9      392.17      345.67      8.73 o
   4  -2   9      201.80      206.80      9.69 o
   5  -2   9       93.60       98.54      7.37 o
 -10  -1   9       12.03       14.99      4.50 o
  -9  -1   9       33.98       34.64      4.62 o
  -8  -1   9        4.23        4.90      3.35 o
  -7  -1   9       35.37       38.38      2.78 o
  -6  -1   9      196.11      177.03      5.14 o
  -5  -1   9      610.96      603.14     33.00 o
  -4  -1   9      466.36      480.91     25.85 o
  -3  -1   9      818.42      855.57     43.99 o
  -2  -1   9     1157.56     1174.67     94.91 o
  -1  -1   9     1330.04     1331.86     35.24 o
   0  -1   9      476.01      448.47     14.39 o
   1  -1   9      920.40      854.47     28.26 o
   2  -1   9      440.72      416.95     11.24 o
   3  -1   9      209.69      196.93      6.24 o
   4  -1   9       49.67       53.28      5.44 o
   5  -1   9        2.50        5.06      3.83 o
   6  -1   9        3.94        5.78      4.46 o
 -10   0   9      198.58      246.34     11.00 o
  -9   0   9      435.63      460.59     15.35 o
  -8   0   9      346.33      359.73      9.31 o
  -7   0   9      656.20      709.82     14.50 o
  -6   0   9        6.68        6.60      2.09 o
  -5   0   9       81.32       88.50      5.20 o
  -4   0   9       76.73       76.25      3.23 o
  -3   0   9      128.07      137.16      4.24 o
  -2   0   9      158.46      170.26      3.62 o
  -1   0   9        8.04        8.98      1.17 o
   0   0   9       28.23       31.17      2.03 o
   1   0   9      221.39      193.11      4.88 o
   2   0   9      108.31      115.27      3.12 o
   3   0   9      254.05      261.68     28.04 o
   4   0   9      203.20      208.45     21.13 o
   5   0   9      180.61      190.57     14.05 o
   6   0   9      330.65      327.65     13.03 o
 -10   1   9       11.64       12.04      4.66 o
  -9   1   9       31.63       26.43      4.62 o
  -8   1   9        7.03        9.98      2.46 o
  -7   1   9       40.23       43.47      3.07 o
  -6   1   9      183.37      183.77     27.72 o
  -5   1   9      536.76      565.66     12.59 o
  -4   1   9      430.80      468.90     14.53 o
  -3   1   9      807.94      865.96     13.47 o
  -2   1   9     1176.04     1256.38     23.08 o
  -1   1   9     1273.31     1379.53     20.64 o
   0   1   9      523.56      531.32      8.82 o
   1   1   9      865.13      863.26     13.52 o
   2   1   9      345.39      345.09      7.52 o
   3   1   9      190.45      202.78      5.17 o
   4   1   9       33.30       36.04      3.10 o
   5   1   9        0.24       -0.42      2.70 o
   6   1   9        3.47        1.53      3.03 o
 -10   2   9      198.08      242.59     11.40 o
  -9   2   9      382.58      449.67     15.82 o
  -8   2   9      293.64      310.88     36.73 o
  -7   2   9      369.61      389.50     22.11 o
  -6   2   9      498.96      547.38     31.93 o
  -5   2   9      127.01      151.57      9.77 o
  -4   2   9      269.46      269.44      6.55 o
  -3   2   9       98.63      101.71      3.11 o
  -2   2   9      358.28      347.76     21.64 o
  -1   2   9       31.12       34.90      2.79 o
   0   2   9       10.36       10.39      1.61 o
   1   2   9       51.34       49.34      2.35 o
   2   2   9       24.90       31.49      3.00 o
   3   2   9      359.57      362.24      7.12 o
   4   2   9      182.33      209.70     16.46 o
   5   2   9       92.64       93.85      4.84 o
   6   2   9      203.30      197.97     13.61 o
  -9   3   9        1.89        3.27      4.76 o
  -8   3   9       54.82       65.47      9.13 o
  -7   3   9       17.77       19.93      2.97 o
  -6   3   9      288.50      302.51     14.55 o
  -5   3   9      221.73      263.81      6.89 o
  -4   3   9      427.23      462.04     10.58 o
  -3   3   9      654.32      637.80     28.18 o
  -2   3   9     1071.11     1088.57     47.81 o
  -1   3   9      943.64      958.34     18.40 o
   0   3   9      747.41      823.54     29.45 o
   1   3   9      335.38      360.45      7.06 o
   2   3   9      349.42      365.18     10.60 o
   3   3   9      100.16      107.57      4.79 o
   4   3   9       26.61       33.35      3.54 o
   5   3   9       17.34       23.50      3.65 o
   6   3   9       21.98       27.80      4.24 o
  -8   4   9       85.14       96.47      7.35 o
  -7   4   9      173.03      184.78     19.57 o
  -6   4   9      277.82      260.22     10.64 o
  -5   4   9      107.47      117.47      4.79 o
  -4   4   9      108.63      111.04      6.66 o
  -3   4   9       43.39       43.52      3.06 o
  -2   4   9       17.29       18.08      2.42 o
  -1   4   9       80.44       88.83      9.77 o
   0   4   9       41.50       43.03      3.23 o
   1   4   9       17.81       17.59      2.81 o
   2   4   9      137.43      156.60      4.69 o
   3   4   9       67.53       68.94      7.00 o
   4   4   9      183.69      204.73      7.28 o
   5   4   9      136.64      139.03      6.28 o
  -7   5   9       10.89       16.60      3.35 o
  -6   5   9       64.48       72.72      8.65 o
  -5   5   9       39.22       48.89      4.05 o
  -4   5   9      252.02      278.98      7.68 o
  -3   5   9      144.74      142.82      5.31 o
  -2   5   9      418.58      430.58     20.31 o
  -1   5   9      309.90      319.02     13.23 o
   0   5   9      167.19      169.71     10.46 o
   1   5   9       78.42       76.19     11.84 o
   2   5   9      125.85      124.72      5.53 o
   3   5   9       60.39       70.36      4.65 o
   4   5   9        6.61        7.28      3.61 o
  -6   6   9      157.43      161.46      6.58 o
  -5   6   9      111.97      114.47      5.48 o
  -4   6   9       16.39       13.42      3.27 o
  -3   6   9       14.12       10.57      3.06 o
  -2   6   9       11.00       10.10      3.11 o
  -1   6   9       44.96       49.35      3.97 o
   0   6   9        9.82       10.60      3.29 o
   1   6   9        1.14        0.48      5.18 o
   2   6   9       13.15       23.54      3.85 o
  -7  -4  10      159.50      117.15      6.78 o
  -6  -4  10      236.47      181.09      8.45 o
  -5  -4  10      379.18      307.29     11.52 o
  -4  -4  10      319.01      270.17     10.64 o
  -3  -4  10      181.36      162.27      8.05 o
  -2  -4  10       90.95       81.91      5.78 o
  -1  -4  10       85.85       75.14      5.54 o
   0  -4  10       21.26       15.90      3.83 o
  -7  -3  10        3.41        2.39      3.23 o
  -6  -3  10       16.37       14.83      3.63 o
  -5  -3  10      112.47       73.02      5.38 o
  -4  -3  10       12.27       12.04      3.31 o
  -3  -3  10      431.94      361.61     12.40 o
  -2  -3  10       46.01       40.54      4.23 o
  -1  -3  10      426.71      386.53     12.91 o
   0  -3  10      297.28      259.57      9.81 o
   1  -3  10      137.54      118.15      6.46 o
   2  -3  10      328.63      300.47     10.92 o
  -7  -2  10      259.65      214.01      8.85 o
  -6  -2  10      583.35      483.23     15.39 o
  -5  -2  10      524.73      436.23     14.23 o
  -4  -2  10      459.74      385.05     12.95 o
  -3  -2  10      362.94      333.67     11.68 o
  -2  -2  10      240.71      212.54      8.37 o
  -1  -2  10      477.13      413.79     13.31 o
   0  -2  10       41.92       30.21      3.55 o
   1  -2  10        9.45        9.21      2.91 o
   2  -2  10       89.16       82.67      5.38 o
   3  -2  10      126.11      113.89      4.67 o
   4  -2  10       96.43       97.93      4.63 o
   5  -2  10       94.92       96.14      7.53 o
 -10  -1  10       36.16       40.62      5.54 o
  -9  -1  10      105.56      113.00      7.02 o
  -8  -1  10       12.13       12.56      2.50 o
  -7  -1  10        1.07        0.71      2.13 o
  -6  -1  10       66.15       69.33      3.48 o
  -5  -1  10      347.64      356.64     11.78 o
  -4  -1  10      504.76      497.62     15.71 o
  -3  -1  10      248.17      252.12      9.81 o
  -2  -1  10       85.08       76.09      4.90 o
  -1  -1  10      464.46      437.11     13.95 o
   0  -1  10      351.74      306.33     10.48 o
   1  -1  10      780.50      722.07     40.02 o
   2  -1  10      567.58      533.41     15.98 o
   3  -1  10      439.49      424.48      9.75 o
   4  -1  10      293.09      315.50     12.00 o
   5  -1  10       59.09       57.44      5.74 o
   6  -1  10       62.18       61.66      6.62 o
 -10   0  10      148.86      162.03      8.93 o
  -9   0  10       89.35       99.53      6.58 o
  -8   0  10      457.33      470.19     22.82 o
  -7   0  10      427.85      467.37     12.62 o
  -6   0  10      555.06      597.13     20.23 o
  -5   0  10      465.10      487.88     10.57 o
  -4   0  10      523.20      588.81     12.22 o
  -3   0  10      578.29      639.95     12.94 o
  -2   0  10      449.42      483.58     10.10 o
  -1   0  10      110.48      113.21      3.78 o
   0   0  10       99.74       94.50      2.88 o
   1   0  10      190.05      171.76      4.73 o
   2   0  10       22.15       20.29      2.45 o
   3   0  10       42.42       48.76      3.01 o
   4   0  10       22.51       19.73      4.50 o
   5   0  10      161.71      156.45      8.73 o
   6   0  10       26.42       18.18      5.46 o
 -10   1  10       33.32       38.39      5.62 o
  -9   1  10      104.93      129.91      7.93 o
  -8   1  10       11.22       14.34      2.79 o
  -7   1  10        1.20        4.04      5.26 o
  -6   1  10       74.36       80.61      7.37 o
  -5   1  10      326.91      335.60     10.34 o
  -4   1  10      477.75      520.38     11.15 o
  -3   1  10      244.82      270.38      7.04 o
  -2   1  10      138.93      147.03      3.64 o
  -1   1  10      460.65      479.40      9.16 o
   0   1  10      373.45      393.14      7.09 o
   1   1  10      808.33      779.59     12.51 o
   2   1  10      519.54      541.45      9.37 o
   3   1  10      430.09      428.38      9.00 o
   4   1  10      275.27      301.54     11.74 o
   5   1  10       82.46       82.78      9.15 o
   6   1  10       73.59       61.86      6.90 o
  -9   2  10      263.01      298.40     36.77 o
  -8   2  10      206.61      237.89      9.37 o
  -7   2  10      264.35      276.58     39.70 o
  -6   2  10      579.45      619.32     48.57 o
  -5   2  10      559.20      578.69     20.51 o
  -4   2  10      411.29      436.82     11.45 o
  -3   2  10      342.78      364.48      6.82 o
  -2   2  10      223.48      230.66      8.07 o
  -1   2  10      499.58      511.80      9.16 o
   0   2  10       28.44       30.35      4.19 o
   1   2  10        6.80        6.12      1.81 o
   2   2  10       98.92      100.51      3.51 o
   3   2  10      150.56      143.40      6.58 o
   4   2  10      102.18      120.29     16.56 o
   5   2  10       88.12      100.46      5.16 o
  -9   3  10       31.55       37.03     13.21 o
  -8   3  10       20.03       17.70      4.98 o
  -7   3  10        2.50        4.48      2.64 o
  -6   3  10       22.36       30.97      3.04 o
  -5   3  10      108.96      104.09      9.75 o
  -4   3  10        1.29        2.06      3.87 o
  -3   3  10      411.08      399.02     11.48 o
  -2   3  10       60.31       60.76      3.18 o
  -1   3  10      464.82      489.47      8.86 o
   0   3  10      356.58      387.44      7.50 o
   1   3  10      128.04      140.01      4.21 o
   2   3  10      272.38      289.08      6.40 o
   3   3  10      111.58      117.69      5.20 o
   4   3  10      215.17      234.60     11.02 o
   5   3  10       78.03       97.89      6.50 o
  -8   4  10       99.65      119.96     15.94 o
  -7   4  10      164.30      193.15     13.27 o
  -6   4  10      251.46      270.78     12.20 o
  -5   4  10      400.63      425.16     28.42 o
  -4   4  10      344.23      373.13      9.06 o
  -3   4  10      203.31      196.73      9.41 o
  -2   4  10      107.98      102.31      4.35 o
  -1   4  10      102.88      101.90      4.49 o
   0   4  10       23.11       24.35      3.85 o
   1   4  10       40.87       44.71      2.87 o
   2   4  10      118.30      130.51      5.75 o
   3   4  10        9.53        8.47      3.32 o
   4   4  10       60.09       60.82      4.77 o
  -7   5  10       10.04       16.92      7.21 o
  -6   5  10       16.77       16.46      3.40 o
  -5   5  10       10.14       10.55      3.14 o
  -4   5  10       53.00       59.18      4.11 o
  -3   5  10       98.00       95.99      7.69 o
  -2   5  10      280.55      290.87     14.51 o
  -1   5  10      275.78      288.54     18.52 o
   0   5  10      285.30      302.25     13.19 o
   1   5  10       81.74       91.63      4.99 o
   2   5  10       30.04       34.44      4.23 o
   3   5  10      136.32      135.99      6.78 o
  -5   6  10      199.08      189.64      6.94 o
  -4   6  10      100.18      105.38      5.27 o
  -3   6  10       21.26       23.18      3.47 o
  -2   6  10       65.49       68.11      4.53 o
  -1   6  10       56.62       61.10      4.39 o
   0   6  10       15.06       18.22      3.69 o
   1   6  10       69.48       78.75      8.43 o
  -7  -4  11      175.18      151.07      8.37 o
  -6  -4  11       78.68       58.32      5.62 o
  -5  -4  11      169.01      125.72      7.89 o
  -4  -4  11      282.12      218.75      9.85 o
  -3  -4  11      340.54      278.94     11.28 o
  -2  -4  11      236.10      204.48      9.37 o
  -1  -4  11       73.63       61.70      5.38 o
   0  -4  11      132.09      133.37      7.61 o
  -7  -3  11       49.42       39.50      4.46 o
  -6  -3  11       15.57       20.93      4.19 o
  -5  -3  11       24.80       21.37      3.99 o
  -4  -3  11        9.46        9.17      3.63 o
  -3  -3  11       44.62       41.49      4.70 o
  -2  -3  11       98.86       78.49      5.70 o
  -1  -3  11      146.12      116.79      6.50 o
   0  -3  11      304.62      274.88     10.56 o
   1  -3  11      196.40      150.04      7.53 o
   2  -3  11      381.42      370.82     13.11 o
  -7  -2  11      240.85      198.47      8.85 o
  -6  -2  11      206.19      178.26      8.41 o
  -5  -2  11      442.72      364.21     12.95 o
  -4  -2  11      339.70      305.33     11.48 o
  -3  -2  11      311.22      281.50     10.84 o
  -2  -2  11       68.17       60.35      4.94 o
  -1  -2  11      282.39      256.46      9.89 o
   0  -2  11      215.36      178.62      7.81 o
   1  -2  11       82.84       75.74      5.18 o
   2  -2  11       36.76       36.27      4.34 o
   3  -2  11        1.86        2.75      3.15 o
  -8  -1  11      172.04      176.26      8.65 o
  -7  -1  11      139.98      140.67      7.97 o
  -6  -1  11      102.23      111.41      7.02 o
  -5  -1  11      168.18      174.35      8.57 o
  -4  -1  11       26.84       25.19      4.27 o
  -3  -1  11      106.93      110.21      6.82 o
  -2  -1  11      280.54      296.56     11.12 o
  -1  -1  11      128.40      131.18      7.02 o
   0  -1  11      298.74      256.90      9.69 o
   1  -1  11      411.18      372.46     12.40 o
   2  -1  11      232.56      201.18      8.25 o
   3  -1  11      354.73      347.98     16.68 o
   4  -1  11       91.82      107.11      6.94 o
   5  -1  11      155.84      150.19      9.49 o
  -9   0  11       45.18       48.15      5.46 o
  -8   0  11      198.25      209.47      8.75 o
  -7   0  11      643.24      712.10     33.12 o
  -6   0  11      579.34      651.59     13.72 o
  -5   0  11     1004.97     1146.36     39.40 o
  -4   0  11      234.66      271.73     21.68 o
  -3   0  11      814.95      891.48     25.55 o
  -2   0  11      156.31      172.40      8.09 o
  -1   0  11      358.72      356.31     12.32 o
   0   0  11      476.58      474.90     15.07 o
   1   0  11      520.85      515.70     11.16 o
   2   0  11       24.57       28.03      2.67 o
   3   0  11       46.35       39.89      3.23 o
   4   0  11        0.94       -2.19      4.07 o
   5   0  11        2.36       -0.36      4.34 o
  -9   1  11       99.31      143.22      8.89 o
  -8   1  11      193.09      229.29     32.51 o
  -7   1  11      140.24      158.40      6.10 o
  -6   1  11       95.48      101.41     14.81 o
  -5   1  11      164.40      175.97     13.03 o
  -4   1  11       25.89       24.80      2.61 o
  -3   1  11       99.57      101.08      4.82 o
  -2   1  11      275.77      299.04     23.36 o
  -1   1  11      166.53      177.14      6.51 o
   0   1  11      258.89      273.39      5.62 o
   1   1  11      491.34      513.17      9.02 o
   2   1  11      255.55      251.64      5.61 o
   3   1  11      387.44      402.74      9.70 o
   4   1  11       72.16       71.55      6.26 o
   5   1  11      161.21      168.73      9.69 o
  -9   2  11       27.86       32.09      3.71 o
  -8   2  11      132.09      152.86     32.69 o
  -7   2  11      226.74      247.83     22.16 o
  -6   2  11      199.75      212.96     10.80 o
  -5   2  11      441.12      462.83     12.74 o
  -4   2  11      406.19      413.94     14.87 o
  -3   2  11      290.26      294.69      6.05 o
  -2   2  11       74.84       78.29      3.98 o
  -1   2  11      292.50      306.80      9.37 o
   0   2  11      215.10      229.94      5.26 o
   1   2  11      100.37      101.15      3.51 o
   2   2  11       45.55       52.09      2.87 o
   3   2  11        1.90        1.06      2.92 o
   4   2  11       32.10       33.53      6.30 o
  -8   3  11       92.72      113.45     16.48 o
  -7   3  11       51.94       57.33      4.11 o
  -6   3  11       22.92       19.21      2.99 o
  -5   3  11       22.64       22.72      2.38 o
  -4   3  11       12.44       15.34      2.12 o
  -3   3  11       34.97       33.68      2.35 o
  -2   3  11       83.30       86.81      3.32 o
  -1   3  11      118.48      119.80      7.44 o
   0   3  11      324.70      351.49      7.20 o
   1   3  11      227.14      245.56      5.88 o
   2   3  11      390.09      430.66     10.70 o
   3   3  11       45.66       42.72      3.98 o
   4   3  11       84.73       89.59      5.20 o
  -7   4  11      155.74      185.11      6.70 o
  -6   4  11       82.74       90.95      4.71 o
  -5   4  11      143.95      138.72      5.32 o
  -4   4  11      276.91      280.31      7.71 o
  -3   4  11      329.95      340.79      8.51 o
  -2   4  11      219.69      229.14      6.71 o
  -1   4  11       59.75       69.80      3.30 o
   0   4  11      130.49      138.67      4.64 o
   1   4  11       33.18       34.94      2.94 o
   2   4  11       60.23       67.79      4.55 o
   3   4  11       46.98       49.06      4.38 o
  -6   5  11       26.58       29.12      3.88 o
  -5   5  11       18.88       23.37      4.13 o
  -4   5  11       15.57       10.66      3.36 o
  -3   5  11        3.23        3.99      2.86 o
  -2   5  11       54.07       52.66      3.90 o
  -1   5  11       50.97       50.16      4.04 o
   0   5  11      115.08      134.76      8.11 o
   1   5  11      267.41      309.12      7.86 o
  -4  -5  12        5.13        1.63      4.30 o
  -6  -4  12      109.13       87.61      6.74 o
  -5  -4  12       96.78       78.61      6.54 o
  -4  -4  12      108.54       92.28      6.94 o
  -3  -4  12      154.48      127.35      8.01 o
  -2  -4  12      328.84      280.86     11.76 o
  -1  -4  12      102.69       89.89      6.58 o
   0  -4  12      133.00      120.06      7.61 o
  -7  -3  12      188.66      150.47      8.09 o
  -6  -3  12       61.36       45.00      5.14 o
  -5  -3  12       34.78       29.54      4.74 o
  -4  -3  12       21.53       18.85      3.95 o
  -3  -3  12       40.16       42.37      4.74 o
  -2  -3  12        0.37        3.67      3.63 o
  -1  -3  12       42.24       41.06      4.86 o
   0  -3  12       20.82       23.12      3.95 o
   1  -3  12       53.21       35.83      4.70 o
   2  -3  12       89.26       81.12      6.30 o
  -8  -2  12       24.57       23.16      4.54 o
  -7  -2  12       62.05       56.24      5.46 o
  -6  -2  12      167.13      154.62      8.57 o
  -5  -2  12      214.22      180.25      8.93 o
  -4  -2  12      477.84      442.89     15.31 o
  -3  -2  12      498.67      421.61     14.59 o
  -2  -2  12      609.08      563.95     17.90 o
  -1  -2  12      366.38      344.04     12.44 o
   0  -2  12      321.75      282.45     10.68 o
   1  -2  12      212.62      190.25      8.57 o
   2  -2  12       87.69       76.41      5.70 o
   3  -2  12       54.03       49.71      5.10 o
  -8  -1  12      121.56      128.79      7.93 o
  -7  -1  12      368.51      397.85     14.23 o
  -6  -1  12      171.81      189.22      9.25 o
  -5  -1  12      263.85      277.99     11.40 o
  -4  -1  12      133.07      136.04      7.93 o
  -3  -1  12       83.26       83.23      6.18 o
  -2  -1  12       56.53       48.75      5.14 o
  -1  -1  12        5.41        8.25      3.47 o
   0  -1  12        2.86        5.06      3.23 o
   1  -1  12       16.40       19.37      3.75 o
   2  -1  12        6.83        0.84      3.27 o
   3  -1  12      211.80      210.66      9.17 o
  -8   0  12        2.42        8.37      3.91 o
  -7   0  12       16.25       22.32      4.46 o
  -6   0  12      147.01      156.73      8.41 o
  -5   0  12      183.39      192.96      9.25 o
  -4   0  12      327.60      360.34     13.23 o
  -3   0  12      373.12      403.87     14.19 o
  -2   0  12      815.77      859.07     25.03 o
  -1   0  12      427.52      453.97     15.11 o
   0   0  12       49.73       53.85      4.90 o
   1   0  12      313.13      328.21     11.92 o
   2   0  12       33.91       38.78      4.50 o
   3   0  12       51.84       52.72      3.72 o
   4   0  12       14.68       14.11      5.02 o
  -8   1  12      110.60      134.17     16.60 o
  -7   1  12      379.89      431.88     49.99 o
  -6   1  12      149.78      167.39      5.92 o
  -5   1  12      286.71      317.96     13.53 o
  -4   1  12      104.20      108.59      5.46 o
  -3   1  12      106.13      115.13      4.52 o
  -2   1  12       53.30       56.27      7.89 o
  -1   1  12        5.13        8.97      3.75 o
   0   1  12        0.30       -2.51      3.23 o
   1   1  12        3.90        0.85      3.77 o
   2   1  12       15.66       18.85      3.07 o
   3   1  12      196.67      204.60      9.65 o
   4   1  12       96.15       97.94      7.41 o
  -8   2  12       21.66       26.41      3.64 o
  -7   2  12       52.72       54.01      9.19 o
  -6   2  12      154.16      160.59     23.44 o
  -5   2  12      201.12      212.06     18.30 o
  -4   2  12      515.50      564.58     16.96 o
  -3   2  12      505.15      519.19     14.35 o
  -2   2  12      605.44      663.72     33.18 o
  -1   2  12      324.04      347.77     18.97 o
   0   2  12      321.75      356.40      7.22 o
   1   2  12      229.32      257.44      5.91 o
   2   2  12       90.82       96.75      6.80 o
   3   2  12       77.02       77.92      4.64 o
  -7   3  12      159.53      182.39     15.43 o
  -6   3  12       51.49       49.18      3.85 o
  -5   3  12       26.78       23.17      6.38 o
  -4   3  12       19.15       20.12      3.97 o
  -3   3  12       38.52       35.34      2.63 o
  -2   3  12        1.42        3.23      2.08 o
  -1   3  12       34.29       41.18      2.77 o
   0   3  12       21.84       23.99      2.65 o
   1   3  12       55.13       58.58      3.29 o
   2   3  12       97.63      104.76      5.16 o
   3   3  12      114.31      123.50      5.80 o
  -6   4  12      112.64      134.89      8.21 o
  -5   4  12       90.36       95.77      5.62 o
  -4   4  12      114.65      131.03      5.44 o
  -3   4  12      183.00      182.92      5.07 o
  -2   4  12      316.03      341.79      7.34 o
  -1   4  12      104.75      112.40      4.24 o
   0   4  12      142.28      166.00      8.31 o
   1   4  12       94.55      108.61      5.26 o
   2   4  12      152.61      163.76     15.09 o
  -4   5  12        4.76        3.35      3.25 o
  -3   5  12      114.97      109.92      5.20 o
  -2   5  12       49.74       49.31      7.95 o
  -1   5  12       39.84       47.60      5.29 o
  -5  -4  13       87.02       70.03      6.90 o
  -4  -4  13       53.96       35.08      5.66 o
  -3  -4  13       62.60       56.44      6.22 o
  -2  -4  13       55.92       51.06      6.06 o
  -1  -4  13      195.69      143.42      8.65 o
   0  -4  13       66.93       56.48      6.06 o
  -6  -3  13      376.17      311.07     12.56 o
  -5  -3  13      191.15      151.51      8.65 o
  -4  -3  13      162.81      130.03      8.13 o
  -3  -3  13      138.07      129.03      8.05 o
  -2  -3  13      140.82      126.92      7.93 o
  -1  -3  13       78.81       67.76      5.98 o
   0  -3  13        7.51       12.20      4.19 o
   1  -3  13        0.15        1.83      3.91 o
  -7  -2  13       15.30        9.81      4.30 o
  -6  -2  13       15.38       14.51      4.62 o
  -5  -2  13       71.92       77.25      6.58 o
  -4  -2  13       85.40       91.80      6.82 o
  -3  -2  13      224.11      194.96      9.45 o
  -2  -2  13      119.82      112.41      7.25 o
  -1  -2  13      250.60      239.64     10.04 o
   0  -2  13      188.14      164.74      8.25 o
   1  -2  13      145.56      123.93      7.69 o
   2  -2  13      157.69      139.95      7.85 o
  -8  -1  13      116.74      124.80      7.89 o
  -7  -1  13       80.02       96.74      7.25 o
  -6  -1  13      278.63      295.49     12.28 o
  -5  -1  13      222.67      223.42     10.52 o
  -4  -1  13      412.60      460.87     16.18 o
  -3  -1  13      264.16      262.68     11.24 o
  -2  -1  13      134.18      133.97      7.93 o
  -1  -1  13        6.65       12.87      3.87 o
   0  -1  13       41.68       39.62      4.74 o
   1  -1  13       17.66       14.47      3.91 o
   2  -1  13       34.25       36.35      4.78 o
  -8   0  13        1.26        2.07      4.03 o
  -7   0  13       42.75       45.88      5.54 o
  -6   0  13       67.46       64.49      6.10 o
  -5   0  13        3.03       -1.91      3.91 o
  -4   0  13      447.43      478.77     16.50 o
  -3   0  13        6.51       11.24      4.19 o
  -2   0  13      303.32      329.89     12.64 o
  -1   0  13      319.27      331.60     12.56 o
   0   0  13      148.68      144.10      7.85 o
   1   0  13       90.44       93.19      6.18 o
   2   0  13      125.62      129.95      7.37 o
  -8   1  13      121.29      116.39      7.93 o
  -7   1  13       75.84       68.44      6.34 o
  -6   1  13      288.13      320.56     12.76 o
  -5   1  13      224.80      234.46     10.64 o
  -4   1  13      392.03      398.57     14.47 o
  -3   1  13      252.80      239.84     10.68 o
  -2   1  13      145.21      144.97      8.21 o
  -1   1  13        2.24        5.54      3.83 o
   0   1  13       36.93       34.00      4.82 o
   1   1  13       16.21        5.18      3.99 o
   2   1  13       29.58       43.49      5.26 o
  -7   2  13       16.27       19.97      3.52 o
  -6   2  13       15.28       19.39      3.33 o
  -5   2  13       60.74       69.48      4.66 o
  -4   2  13       69.66       75.50      4.58 o
  -3   2  13      219.68      239.34      7.08 o
  -2   2  13      146.41      146.44      5.39 o
  -1   2  13      235.12      251.10      7.15 o
   0   2  13      169.81      182.64      9.21 o
   1   2  13      147.91      163.32      6.06 o
   2   2  13      120.92      129.27      6.02 o
  -6   3  13      360.99      378.91     39.90 o
  -5   3  13      188.19      192.68     15.45 o
  -4   3  13      168.78      164.41      6.98 o
  -3   3  13      130.42      137.29      6.08 o
  -2   3  13      132.72      132.58      5.36 o
  -1   3  13       89.28       92.66      5.70 o
   0   3  13        5.31        7.56      2.56 o
   1   3  13        0.68        1.98      2.39 o
  -5   4  13       88.46      101.17      9.97 o
  -4   4  13       34.59       42.02      3.82 o
  -3   4  13       77.62       91.08      4.66 o
  -2   4  13       46.99       54.54      3.39 o
  -1   4  13      205.72      216.36      7.07 o
   0   4  13       60.63       70.84      3.94 o
  -4  -3  14      156.39      142.58      9.05 o
  -3  -3  14      105.57       82.99      7.10 o
  -2  -3  14       55.80       54.25      6.06 o
  -1  -3  14      124.72      113.40      7.77 o
  -6  -2  14       30.72       30.05      5.42 o
  -5  -2  14       14.11       14.59      4.86 o
  -4  -2  14       12.31       13.07      4.70 o
  -3  -2  14       26.06       23.84      4.98 o
  -2  -2  14       68.33       60.47      6.10 o
  -1  -2  14       29.81       28.70      4.82 o
   0  -2  14      231.15      204.33      9.69 o
  -6  -1  14      118.90      133.61      8.49 o
  -5  -1  14      184.65      207.31     10.44 o
  -4  -1  14      231.96      227.32     11.00 o
  -3  -1  14      297.69      314.26     12.91 o
  -2  -1  14      191.43      185.99      9.33 o
  -1  -1  14      143.71      133.33      8.09 o
   0  -1  14       44.63       50.26      5.50 o
   1  -1  14       48.15       47.43      5.54 o
  -6   0  14       27.67       24.24      5.18 o
  -5   0  14        0.17       -0.08      4.11 o
  -4   0  14       17.17       19.05      4.94 o
  -3   0  14       39.23       40.66      5.54 o
  -2   0  14       46.47       41.57      5.06 o
  -1   0  14      181.74      200.02      9.85 o
   0   0  14      435.70      464.34     16.34 o
   1   0  14      336.88      361.10     13.59 o
  -6   1  14      139.93      136.56      8.69 o
  -5   1  14      170.63      190.61      9.97 o
  -4   1  14      244.65      272.49     11.88 o
  -3   1  14      253.73      280.78     11.96 o
  -2   1  14      205.52      240.12     10.88 o
  -1   1  14      159.50      176.06      9.49 o
   0   1  14       43.60       51.98      5.70 o
   1   1  14       45.27       53.61      5.78 o
  -6   2  14       28.76       24.91      5.34 o
  -5   2  14       15.63       10.88      4.82 o
  -4   2  14       16.59       13.95      4.34 o
  -3   2  14       22.97       25.39      5.06 o
  -2   2  14       79.88       94.15      7.29 o
  -1   2  14       49.64       56.16      6.06 o
   0   2  14      222.22      251.64     11.52 o
  -4   3  14      135.44      161.23      6.33 o
  -3   3  14      104.48      119.76      5.44 o
  -2   3  14       37.95       41.26      3.80 o
  -1   3  14      134.92      151.82      6.10 o
  -4  -1  15      128.28      154.78      9.57 o
  -3  -1  15      153.55      155.38      9.13 o
  -2  -1  15      337.74      359.18     14.07 o
  -4   0  15       24.14       25.43      5.46 o
  -3   0  15       11.48       11.92      4.82 o
  -2   0  15        0.00        6.70      4.70 o
  -4   1  15      151.83      163.07      9.57 o
  -3   1  15      137.97      137.92      8.89 o
  -2   1  15      322.39      382.22     14.79 o
 
